# Supplementary material for: Satellite quantification of enhanced methane oxidation applied to the stratospheric plume following Hunga Tonga-Hunga Ha’apai eruption
Source: Nat Commun. 2026 May 7;17:3746. doi: 10.1038/s41467-026-72191-4 (PMC13153224; doi:10.1038/s41467-026-72191-4)
Supplement: Supplementary file 3 — Supplementary Data 1 [file 41467_2026_72191_MOESM3_ESM.xlsx]

## Sheet: C1_16
lat	lon	HCHO VCD correct	SO2	HCHO VCD clear	green	VIIRS AOD	TROPOMI AOD	HCHO CAMS	BrO_column_number_density (1e13)
-16.375	163.625	2033057666170880	1.53771	2033057666170880	219.248	0.314839	0.332347	3514483200000000	4.81568
-28.375	166.625	2142310359891968	0	FALSE	190.007	0.13236	0.0860629	3243630000000000	4.29165
-29.375	166.625	2223759448604672	0	FALSE	FALSE	0.16649	0.0938525	3220211300000000	4.0118
-29.375	167.625	2321814223060992	0	FALSE	192.945	0.135293	0.0877253	2988879800000000	4.27686
-28.375	167.625	2410396849799168	0	FALSE	191.36	0.135545	0.0860529	3098688400000000	4.13344
-27.375	167.625	2549557816721408	0.0303452	2558397933158400	193.567	0.140234	0.101147	2938425000000000	4.53486
-27.375	165.625	2615077811257344	0.239236	2615077811257344	FALSE	0.169465	0.196033	3066890700000000	4.47047
-27.375	166.625	2615077811257344	-0.0399384	FALSE	195.45	0.156994	0.160717	3062214500000000	4.42959
-15.375	164.625	3370988565692416	0	FALSE	FALSE	0.0872188	0.0703393	3643322800000000	3.92468
-26.375	165.625	3508381616701440	0.392569	3425557467365376	212.197	0.563902	0.721053	2778964400000000	4.78936
-15.375	165.625	3529514197975040	0	FALSE	FALSE	0.0604209	0.0389922	3762271600000000	4.00833
-14.375	164.625	3552641523122176	0	FALSE	FALSE	0.0967086	0.0567815	3845590200000000	3.61476
-14.375	167.625	3616104765194240	0	FALSE	FALSE	0.0692169	0.0600318	4038344600000000	3.79137
-28.375	165.625	3626066941837312	0	FALSE	FALSE	0.209932	0.155995	3312434000000000	4.08197
-15.375	163.625	3705139974111232	0.589923	3705139974111232	FALSE	0.104284	0.0777855	3569643000000000	3.72703
-15.375	167.625	4002521362202624	0	FALSE	FALSE	0.0616749	0.0633253	4914087400000000	3.79067
-14.375	163.625	4044359712374784	0	FALSE	FALSE	0.119355	0.0862031	3650296500000000	3.5353
-15.375	166.625	4069120735707136	0	FALSE	FALSE	0.0515327	0.0528744	4138183800000000	3.77738
-14.375	165.625	4330748668542976	0	FALSE	FALSE	0.119016	0.0733491	4058633500000000	3.61818
-14.375	166.625	4616839661355008	0	FALSE	FALSE	0.114679	0.101147	4110380600000000	3.54558
-26.375	167.625	4861497104662528	0.112872	4861497104662528	210.574	0.309193	0.372838	2673759400000000	4.90304
-26.375	166.625	5088464651419648	0.268302	5082391567663104	213.272	0.26422	0.467216	2743311000000000	4.86738
-16.375	164.625	5275237746737152	2.47014	5275237746737152	231.489	0.269088	0.30708	3458840200000000	4.2425
-17.375	164.625	5378414672347136	5.43112	5378414672347136	241.056	0.496365	0.552498	3606964800000000	4.58273
-16.375	165.625	5550971962785792	3.62173	5550971962785792	214.276	0.354276	0.275242	3674043300000000	3.71343
-16.375	166.625	5720784232251392	2.98093	5720784232251392	202.31	0.384526	0.260941	4094476600000000	3.87874
-19.375	167.625	5959817952755712	4.49394	5890188479823872	225.542	0.496301	0.452301	3911645500000000	4.72185
-20.375	167.625	5975630948597760	3.70724	5975630948597760	224.438	0.483461	0.485259	3886815200000000	4.49312
-16.375	167.625	6146537897852928	1.78311	5082414116241408	FALSE	0.938871	0.382584	3916679500000000	4.00694
-25.375	165.625	6302451116277760	1.94427	5106025698951168	231.724	0.676699	0.712919	2653222500000000	5.19759
-25.375	167.625	6491807634423808	2.18164	6182398727290880	246.345	0.642455	0.641479	2635891800000000	5.03677
-19.375	166.625	6656509966548992	5.76148	5966023643627520	202.337	0.553508	0.526486	4070558200000000	4.52246
-20.375	166.625	6844929644953600	4.12032	6844929644953600	232.476	0.492404	0.490255	4223964500000000	4.54549
-17.375	165.625	6918197492056064	6.93277	5909356381995008	221.078	0.592232	0.668669	3629442200000000	3.74693
-21.375	167.625	6982795410800640	5.44392	6847642453671936	241.797	0.683476	0.645581	3615903700000000	5.19294
-22.375	167.625	7152774647119872	7.22313	6651167564103680	239.255	0.698118	0.769453	3295871500000000	5.20603
-24.375	165.625	7339309371752448	2.72775	5712802572402688	251.468	0.649502	0.806561	2878068300000000	5.4143
-21.375	166.625	7486411464769536	5.40226	7392828422356992	249.561	0.652609	0.581286	4204996300000000	4.9022
-23.375	167.625	7938965726298112	5.41709	6798597148377088	252.93	0.804579	0.820819	3194463500000000	5.36922
-22.375	166.625	8068535225942016	6.48696	7795545493995520	254.079	0.614965	0.677804	3445139300000000	5.48289
-18.375	167.625	8152397146750976	10.6695	6944584160509952	FALSE	0.823164	0.779179	3775089000000000	4.11913
-17.375	167.625	8194003031818240	8.29797	5707243274108928	FALSE	1.00979	1.11686	3546435600000000	4.5688
-23.375	166.625	8588949433876480	5.44712	7628698362576896	254.667	0.727065	0.688621	3261041000000000	5.41676
-20.375	165.625	8610190194638848	4.31026	7678728825995264	232.317	0.533592	0.539702	4314855700000000	5.26489
-17.375	166.625	9006822371360768	7.04924	6405058958721024	209.752	0.817775	FALSE	3538201000000000	4.06101
-23.375	165.625	9219024894296064	3.4444	6569606135152640	254.996	0.759185	0.892114	3268810500000000	5.55777
-18.375	166.625	9277855208833024	8.49627	6405058958721024	FALSE	FALSE	FALSE	3700230800000000	4.01657
-25.375	166.625	9513131369824256	2.4211	7310856287158272	242.495	0.830846	0.958302	2644971300000000	4.89458
-19.375	165.625	9674691933372416	7.00062	6932967884587008	FALSE	0.840278	0.712545	4071338800000000	5.07759
-19.375	164.625	9720974500954112	6.96996	6228996438097920	FALSE	FALSE	FALSE	3779003700000000	6.18406
-21.375	164.625	9806662319734784	5.74483	7496329081126912	246.229	0.742057	0.857666	6508039400000000	5.79804
-24.375	167.625	9907670286860288	4.01271	7012176208330752	254.486	0.854531	0.823554	2903063700000000	5.22311
-20.375	164.625	9986067398656000	5.51841	7123635978371072	FALSE	0.78032	0.874822	4626677000000000	6.1183
-22.375	164.625	1.03115e+16	2.20581	8061775484289024	252.108	0.608515	0.6714	3731787300000000	5.45708
-22.375	165.625	1.03115e+16	4.45362	7816605866131456	255	0.737632	0.878765	3927029800000000	5.77546
-21.375	165.625	1.03737e+16	5.31164	8911857423220736	243.233	0.686063	0.68122	4623328300000000	5.50754
-24.375	166.625	1.08347e+16	3.12597	7276723645186048	254.825	0.799779	0.963923	2883029000000000	5.20304
-18.375	165.625	1.13609e+16	7.85857	6805331120226304	FALSE	FALSE	FALSE	3669000500000000	4.14661

## Sheet: C2_16
lat	lon	HCHO VCD correct	SO2	HCHO VCD clear	green	VIIRS AOD	TROPOMI AOD	HCHO CAMS	BrO_column_number_density (1e13)
-13.375	175.625	1495206025232384	0	FALSE	FALSE	FALSE	FALSE	4065199700000000	3.82941
-12.375	174.625	1501409031749632	0	FALSE	FALSE	FALSE	FALSE	3834397000000000	3.6116
-25.375	175.625	1914719908659200	1.39457	1914719908659200	FALSE	FALSE	FALSE	2789378600000000	3.89963
-12.375	178.625	2016654112325632	0	FALSE	FALSE	FALSE	FALSE	2908784300000000	3.5961
-27.375	175.625	2147271315554304	0	FALSE	FALSE	FALSE	0.73014	2508284300000000	3.94366
-26.375	175.625	2202742294577152	0.825382	2321051329495040	FALSE	FALSE	FALSE	2684082400000000	3.95849
-27.375	170.625	2231779226288128	0	FALSE	FALSE	FALSE	0.0458987	2351315800000000	4.14888
-25.375	174.625	2233353466019840	1.23938	2463058785992704	FALSE	FALSE	FALSE	2748644000000000	4.01019
-24.375	174.625	2248305455136768	2.18666	2370037310554112	FALSE	FALSE	FALSE	2902127000000000	4.43607
-24.375	175.625	2317415102808064	1.98552	2317415102808064	FALSE	FALSE	FALSE	2946309000000000	3.77208
-24.375	177.625	2468000145866752	1.35693	2545016694112256	FALSE	FALSE	0.00535217	2882784700000000	3.68821
-27.375	178.625	2489578598432768	0.7029	2548169736978432	FALSE	FALSE	0.0674844	2504751400000000	3.75781
-24.375	173.625	2541818554089472	2.95175	2560520452308992	191.552	FALSE	FALSE	2891493900000000	5.1174
-13.375	178.625	2548562726486016	0	FALSE	FALSE	FALSE	FALSE	3277313400000000	3.71453
-26.375	174.625	2559816346107904	0.858512	2821338246938624	FALSE	FALSE	FALSE	2634640900000000	4.03224
-25.375	173.625	2559816346107904	1.41988	2762856898494464	FALSE	FALSE	0.956041	2731831700000000	4.17746
-24.375	176.625	2580675391651840	1.78744	2733606023725056	FALSE	FALSE	0.403759	2957458000000000	3.60005
-27.375	169.625	2590041104711680	0	FALSE	FALSE	0.161627	0.0997845	2584179300000000	4.32866
-27.375	174.625	2631208634679296	0	FALSE	FALSE	FALSE	FALSE	2465277400000000	3.98291
-27.375	172.625	2695671261954048	0	FALSE	FALSE	FALSE	0.00393801	2275694300000000	3.94828
-25.375	177.625	2704674050277376	1.91553	2737171115016192	FALSE	FALSE	0.075258	2743887400000000	3.63354
-26.375	173.625	2748225287094272	0.974713	2805024618971136	FALSE	FALSE	0	2562661500000000	4.09024
-26.375	172.625	2762571014733824	0.753196	2878760349073408	FALSE	FALSE	0	2470615800000000	3.90112
-23.375	174.625	2792724637941760	6.44363	3239533306970112	191.587	FALSE	FALSE	3010027700000000	6.66385
-27.375	176.625	2800187143618560	0.688903	2820892644081664	FALSE	FALSE	0.911503	2519264000000000	3.79631
-25.375	171.625	2814609912233984	1.17686	2814609912233984	191.636	FALSE	0.00379794	2757077800000000	4.23297
-26.375	169.625	2819198816354304	0.211035	2819198816354304	191.821	0.213805	0.152267	2498842000000000	4.61199
-26.375	170.625	2838190087995392	0.351561	2838190087995392	FALSE	FALSE	0.0512156	2435727000000000	4.11592
-26.375	178.625	2845436234694656	1.56714	2913175385145344	FALSE	FALSE	0.0792038	2611758300000000	3.62526
-27.375	173.625	2866469494849536	0	FALSE	FALSE	FALSE	0	2372620700000000	4.01342
-14.375	176.625	2868844074893312	0.255311	2528443489058816	FALSE	FALSE	FALSE	4123563700000000	3.83689
-25.375	176.625	2894274844688384	1.78387	2930435784966144	FALSE	FALSE	0.65376	2800746800000000	3.80856
-26.375	176.625	2895474214305792	0.922214	2974595296526336	FALSE	FALSE	0.551393	2686272800000000	3.77518
-24.375	178.625	2916104015970304	1.6612	2922343529709568	FALSE	0.155576	0.0341093	2883331800000000	3.66473
-24.375	172.625	2916905027371008	3.45676	2952961277820928	194.741	FALSE	0.342781	2928349000000000	5.50689
-26.375	171.625	2942853609160704	0.636442	2942853609160704	190.003	FALSE	0.00978231	2421575300000000	3.83239
-25.375	172.625	2953572236918784	1.3047	2944444089237504	191.205	FALSE	0.00650301	2755235500000000	4.15143
-23.375	175.625	2994094179614720	3.98532	3239533306970112	FALSE	FALSE	FALSE	3048628200000000	4.56233
-27.375	177.625	3013278724784128	0.780665	3020254020108288	FALSE	FALSE	0.13432	2511175000000000	3.82958
-26.375	177.625	3057628825518080	1.26192	3119028067368960	FALSE	FALSE	0.0744548	2621866300000000	3.6305
-23.375	177.625	3104563154386944	2.8922	3038569371271168	FALSE	FALSE	FALSE	2982808000000000	4.00823
-12.375	171.625	3152728796692480	0	FALSE	FALSE	FALSE	FALSE	3636708800000000	3.73116
-16.375	177.625	3179662268170240	0.832047	3028893346824192	FALSE	FALSE	0.308738	4564045000000000	3.14414
-25.375	178.625	3195280379871232	1.9509	3241874869452800	FALSE	FALSE	0.0879462	2738018300000000	3.60091
-25.375	169.625	3225065709633536	0.882204	3225065709633536	194.432	0.446426	0.243044	2696798400000000	4.89172
-25.375	170.625	3225065709633536	1.00436	3225065709633536	FALSE	FALSE	0.0569581	2738636500000000	4.28241
-15.375	177.625	3276709201707008	0.447688	3028893346824192	FALSE	FALSE	0.200266	4105952200000000	3.68194
-27.375	171.625	3355539299893248	0	FALSE	FALSE	FALSE	0.00501058	2240332800000000	4.07581
-24.375	170.625	3383850382131200	2.85696	3400266552442880	192.147	FALSE	0.169062	2998659200000000	4.81082
-16.375	169.625	3388938039328768	1.0733	3330667949588480	FALSE	FALSE	0.259778	3405762000000000	4.21159
-15.375	176.625	3407463307018240	0.600463	2239988116750336	FALSE	FALSE	FALSE	4090668000000000	3.52267
-13.375	171.625	3428780840321024	0	FALSE	FALSE	FALSE	FALSE	3769319000000000	3.72656
-23.375	176.625	3448455817068544	3.57133	3461646466940928	FALSE	FALSE	FALSE	3047721700000000	4.09158
-16.375	173.625	3459765271265280	5.15464	4527241274851328	197.784	FALSE	0.0791196	3375671400000000	4.65176
-24.375	171.625	3474253538131968	3.72885	3938453335048192	199.001	FALSE	0.250302	2964744500000000	6.1421
-12.375	169.625	3522685736845312	0	FALSE	FALSE	FALSE	FALSE	3619934300000000	3.72495
-23.375	171.625	3534994576244736	5.69442	3674818578743296	192.428	FALSE	0.114771	2923028800000000	8.60243
-13.375	170.625	3576443695005696	0	FALSE	FALSE	FALSE	FALSE	3520580400000000	3.78303
-14.375	174.625	3600226271100928	0	FALSE	FALSE	FALSE	FALSE	3989008900000000	3.86843
-14.375	173.625	3621494949150720	0	FALSE	FALSE	FALSE	FALSE	3944269300000000	3.81333
-16.375	175.625	3628086381772800	1.95801	3315501077889024	FALSE	FALSE	FALSE	3556968700000000	3.66713
-16.375	170.625	3650281967452160	1.67079	3452293638782976	FALSE	FALSE	0.103902	3357155300000000	4.61838
-16.375	174.625	3696578493677568	2.97824	3358158961508352	FALSE	FALSE	FALSE	3415727600000000	4.09855
-22.375	171.625	3701098141450240	9.46618	3701098141450240	202.996	FALSE	0.045964	2891052500000000	7.10323
-22.375	169.625	3714906461306880	4.84863	3714906461306880	198.077	0.281069	0.217091	3041125000000000	5.40876
-23.375	170.625	3717459819364352	5.04892	3797966028537856	194.568	FALSE	0.176774	2970358300000000	6.7148
-22.375	170.625	3751224973197312	7.6363	3751224973197312	195.95	FALSE	0.137644	2955223700000000	5.99508
-15.375	169.625	3767696441212928	0	FALSE	FALSE	FALSE	0.338253	3759514000000000	3.88788
-23.375	169.625	3807945921921024	3.47137	3799929365463040	192.9	0.348804	0.291928	3042073300000000	4.97448
-18.375	178.625	3818040168808448	3.84081	3443132205105152	FALSE	FALSE	FALSE	4396900800000000	3.66841
-17.375	178.625	3818040168808448	2.48906	3641114359758848	FALSE	FALSE	FALSE	4694788000000000	3.44902
-12.375	170.625	3852281258704896	0	FALSE	FALSE	FALSE	FALSE	3560733200000000	3.63029
-22.375	178.625	3864369981030400	2.68713	3989953482588160	FALSE	FALSE	FALSE	2955727200000000	3.46262
-12.375	177.625	3905039026356224	0	FALSE	FALSE	FALSE	FALSE	3072378800000000	3.50728
-16.375	172.625	3908375410638848	4.68544	4551817614589952	FALSE	FALSE	1.10579	3363710500000000	4.63939
-23.375	178.625	3924747020664832	2.19732	4055850628939776	FALSE	0.187357	0.208544	2952159700000000	3.61331
-15.375	172.625	3947376129605632	0.934675	3897979979169792	FALSE	FALSE	0.0675211	3611318600000000	3.83149
-13.375	169.625	3983703231430656	0	FALSE	FALSE	FALSE	FALSE	3500541400000000	3.61173
-14.375	177.625	3984965951815680	0.228137	2670256061415424	FALSE	FALSE	FALSE	3955865400000000	3.72574
-14.375	178.625	3984965951815680	0	FALSE	FALSE	FALSE	FALSE	3552379800000000	3.49981
-15.375	173.625	3988595467616256	0.98233	4634630489636864	FALSE	FALSE	0.0817628	3634735300000000	3.73312
-15.375	174.625	3988595467616256	0.828792	3358158961508352	FALSE	FALSE	1.40939	3740348500000000	3.87308
-22.375	177.625	4026696122499072	6.9384	3960925140811776	FALSE	FALSE	FALSE	3007963200000000	3.96674
-15.375	175.625	4033491029196800	0.723172	3358158961508352	FALSE	FALSE	FALSE	3875137000000000	3.59524
-12.375	175.625	4043574270230528	0	FALSE	FALSE	FALSE	0.152766	3738269200000000	3.67591
-12.375	176.625	4131791556313088	0	FALSE	FALSE	0.139522	0.19574	3437324000000000	3.5985
-22.375	176.625	4137997247184896	14.9703	4106224958177280	209.038	FALSE	FALSE	3116035300000000	4.75155
-17.375	177.625	4154159209119744	3.52521	3350462111678464	FALSE	FALSE	FALSE	5503969500000000	3.76569
-13.375	176.625	4155210939236352	0	FALSE	FALSE	FALSE	0.130118	3930141500000000	3.49658
-14.375	169.625	4170335398133760	0	FALSE	FALSE	FALSE	FALSE	3748476000000000	3.48334
-24.375	169.625	4182066564431872	2.32888	4372801498644480	196.978	0.523731	0.37339	3009305300000000	4.74865
-13.375	177.625	4235965988077568	0	FALSE	FALSE	FALSE	0.176	3603871600000000	3.46567
-21.375	171.625	4241140886798336	12.2566	4252327129120768	211.636	FALSE	0.0302255	2935681000000000	7.27129
-18.375	177.625	4245092525146112	10.0341	4131067049017344	FALSE	FALSE	FALSE	4447070300000000	4.31258
-15.375	171.625	4379163150516224	1.39285	3426175137349632	FALSE	FALSE	FALSE	3615019000000000	3.98133
-12.375	172.625	4393010125078528	0	FALSE	FALSE	FALSE	FALSE	3797252000000000	3.572
-23.375	172.625	4411531634671616	7.79193	4411531634671616	207.105	FALSE	0.460304	2908849800000000	7.51678
-14.375	171.625	4435557144854528	0	FALSE	FALSE	FALSE	FALSE	3852776300000000	3.2434
-21.375	178.625	4455948844269568	4.90678	4087460782931968	FALSE	FALSE	FALSE	3139280400000000	3.44055
-15.375	178.625	4511889451122688	0.448044	3851023907028992	FALSE	0.144271	0.220186	3842148400000000	3.67473
-15.375	170.625	4523945424322560	0.954767	3663834199883776	FALSE	FALSE	0.0299243	3653547500000000	3.91351
-20.375	178.625	4580263182991360	5.47746	4412748184158208	FALSE	FALSE	FALSE	3471005700000000	3.32114
-22.375	174.625	4608130541420544	13.0701	4661707574083584	202.869	FALSE	FALSE	3020066400000000	11.1108
-21.375	170.625	4683101879926784	9.34592	4683101879926784	203.852	FALSE	0.11573	3038542300000000	6.13432
-14.375	175.625	4712302288830464	0	FALSE	FALSE	FALSE	FALSE	4040628200000000	4.21783
-17.375	169.625	4753561355288576	5.50458	4753561355288576	237.006	FALSE	0.480304	3255445000000000	4.95699
-17.375	173.625	4814025368010752	14.3909	5119652556439552	237.542	FALSE	FALSE	3320207300000000	7.20336
-21.375	177.625	4868030823661568	10.1048	4805454223900672	FALSE	FALSE	FALSE	3160816800000000	4.01655
-16.375	171.625	4869782633447424	3.21912	4551817614589952	FALSE	FALSE	FALSE	3353241500000000	4.62495
-22.375	175.625	4886162564972544	15.701	4937975439818752	217.229	FALSE	FALSE	3084091700000000	7.03093
-19.375	178.625	4899635340509184	6.80107	4149952020217856	FALSE	FALSE	FALSE	3710670500000000	3.21426
-13.375	172.625	4955825860771840	0	FALSE	FALSE	FALSE	FALSE	3935598500000000	3.62183
-13.375	173.625	5104876258328576	0	FALSE	FALSE	FALSE	FALSE	4018185600000000	3.51791
-12.375	173.625	5104876258328576	0	FALSE	FALSE	FALSE	FALSE	3871991700000000	3.79982
-23.375	173.625	5133781388230656	12.6891	5319955872481280	212.25	FALSE	FALSE	2943312000000000	8.46782
-22.375	172.625	5158993920000000	14.0897	5216299521146880	226.834	FALSE	FALSE	2882699000000000	8.67424
-21.375	172.625	5158993920000000	15.5774	5216299521146880	229.799	FALSE	FALSE	2907691800000000	10.3387
-14.375	170.625	5295635083296768	0	FALSE	FALSE	FALSE	FALSE	3707156000000000	3.36924
-17.375	170.625	5340859478310912	9.24873	5425678103085056	237.054	FALSE	0.487405	3281006600000000	4.95968
-19.375	177.625	5358230473539584	15.6959	4427038882529280	FALSE	FALSE	FALSE	3785504200000000	4.08901
-21.375	169.625	5451619168681984	6.67398	5451452738699264	209.268	FALSE	0.404686	3201392700000000	6.34899
-21.375	174.625	5564269181534208	15.7469	5340127723257856	211.686	FALSE	FALSE	2978852400000000	12.5117
-20.375	177.625	5565287088783360	17.3446	5253497696026624	196.061	FALSE	FALSE	3524631400000000	4.13912
-18.375	170.625	5675144836022272	15.6353	5675144836022272	254.566	FALSE	0.480513	3265052400000000	6.42819
-21.375	176.625	5706879812501504	22.4934	5306459474624512	223.903	FALSE	FALSE	3183222300000000	5.46289
-17.375	172.625	5749432200986624	14.6382	5438887275003904	242.011	FALSE	FALSE	3316464800000000	6.18733
-21.375	175.625	5780738754478080	21.1923	5251143517077504	227.105	FALSE	FALSE	3039155000000000	9.34702
-18.375	176.625	5799414346022912	19.7851	4742447053668352	FALSE	FALSE	FALSE	3773345000000000	5.56715
-20.375	170.625	5836000488062976	13.0679	5754294103965696	227.371	FALSE	0.365678	3103445000000000	7.32547
-20.375	174.625	5874231065706496	16.8268	5212008311947264	222.113	FALSE	FALSE	2888798200000000	14.6888
-16.375	178.625	5962422313549824	0.853293	4307353713246208	FALSE	FALSE	FALSE	4189237800000000	2.82086
-20.375	171.625	5989237404991488	14.8174	6015456569720832	219.831	FALSE	0.0479543	2990880700000000	10.1205
-19.375	173.625	6003331340173312	24.6396	6022169603604480	248.951	FALSE	FALSE	2942079200000000	15.2694
-20.375	173.625	6011429501009920	18.6668	6044770258386944	224.058	FALSE	FALSE	2920635700000000	14.9515
-19.375	174.625	6020885408382976	20.1123	5402086921469952	243.252	FALSE	FALSE	2893686200000000	14.6805
-20.375	172.625	6043152129458176	18.3846	6188311286644736	222.136	FALSE	FALSE	2950219200000000	14.1743
-19.375	176.625	6080147367133184	27	4601219402170368	FALSE	FALSE	FALSE	3425600100000000	6.11878
-17.375	171.625	6101296322969600	11.1267	5805326905376768	232.735	FALSE	0.594918	3303697700000000	5.19402
-22.375	173.625	6111351915151360	18.4836	5870104139005952	229.092	FALSE	FALSE	2941442700000000	11.9392
-18.375	171.625	6192314196164608	18.0704	5910338318893056	254.863	FALSE	FALSE	3175252700000000	8.09042
-19.375	172.625	6206839775559680	26.4913	6300646693142528	254.415	FALSE	FALSE	2990348200000000	14.06
-18.375	169.625	6324780114378752	11.241	6321852557295616	252.688	FALSE	0.556959	3431494700000000	5.12141
-19.375	169.625	6362449125048320	12.4708	6320305295327232	249.914	FALSE	0.505817	3426331600000000	5.48309
-19.375	170.625	6362449125048320	17.0938	6362449125048320	248.776	FALSE	0.491863	3150723600000000	7.98292
-18.375	173.625	6389787128758272	21.0962	5873980883861504	253.384	FALSE	FALSE	3120682400000000	10.7669
-19.375	175.625	6397656582586368	23.6462	4991190084616192	234.601	FALSE	FALSE	3047442800000000	12.0703
-18.375	174.625	6421031942094848	17.5142	5181661146775552	206.602	FALSE	FALSE	3089908000000000	11.947
-20.375	175.625	6448562682462208	24.8164	5091104445693952	240.299	FALSE	FALSE	2945360300000000	12.9624
-20.375	169.625	6463478030139392	9.642	6463478030139392	234.12	FALSE	0.384886	3334397000000000	6.10381
-21.375	173.625	6620601355599872	19.0579	6088139227529216	241.347	FALSE	FALSE	2939968000000000	13.4442
-18.375	172.625	6653062718423040	21.2629	6357787474919424	254.915	FALSE	FALSE	3150573800000000	9.86317
-20.375	176.625	6671163321221120	28.8207	5053551399141376	232.384	FALSE	FALSE	3257903700000000	6.43566
-19.375	171.625	6834900896317440	23.3817	6550283614158848	250.281	FALSE	FALSE	3028730000000000	11.5537
-18.375	175.625	7350265833324544	18.4911	5142515741097984	FALSE	FALSE	FALSE	3291357500000000	10.9643

## Sheet: C1a_17
lat	lon	HCHO VCD correct	SO2	HCHO VCD clear	green	VIIRS AOD	TROPOMI AOD	HCHO CAMS
-11.375	146.625	3631709723557888	0	3631709723557888	FALSE	0.230258	FALSE	5401666600000000
-10.375	146.625	3641046714023936	0	3673851674230784	FALSE	0.266211	FALSE	7214364000000000
-10.375	138.625	4165910239641600	0	3594313980182528	FALSE	FALSE	FALSE	5549882000000000
-11.375	145.625	4236914102108160	0	4236914102108160	FALSE	0.218577	0.131051	5053801600000000
-10.375	142.625	4373590162014208	0	4373590162014208	FALSE	0.225206	0.864194	5788102500000000
-10.375	139.625	4569015737384960	0	4036155251097600	FALSE	FALSE	5.64022	5484945000000000
-12.375	146.625	4583908536483840	0.379353	4564657419321344	FALSE	0.298605	0.190519	5379862000000000
-13.375	146.625	4664010213425152	0.386455	4664010213425152	207.255	0.432239	0.327656	5913983000000000
-10.375	145.625	4688917265645568	0	4752579418390528	FALSE	0.251609	FALSE	6190916700000000
-11.375	144.625	4738014110547968	0	4738014110547968	FALSE	0.214893	0.138017	5131156000000000
-10.375	137.625	4775118333018112	0	3240036086579200	FALSE	FALSE	FALSE	5709300000000000
-11.375	138.625	4881042427084800	0	4670443537563648	FALSE	FALSE	6.44582	5943110000000000
-11.375	139.625	4911966191616000	0	4911966191616000	FALSE	0.186366	6.18828	6047173300000000
-10.375	143.625	4999956649738240	0	4874730435772416	FALSE	0.205582	0.150836	5677426000000000
-11.375	143.625	5143091266715648	0	4827942672662528	FALSE	0.202865	0.139991	6216199600000000
-10.375	144.625	5178581118353408	0	5239430067519488	FALSE	0.218614	0.159379	5783229000000000
-12.375	145.625	5217745314512896	0.68037	5217745314512896	201.017	0.315916	0.204024	5486185000000000
-12.375	138.625	5256851528613888	0	5256851528613888	FALSE	FALSE	2.73741	6669210000000000
-12.375	139.625	5512365038632960	0	5512365038632960	FALSE	FALSE	2.42929	7208517400000000
-11.375	142.625	5513400662622208	0	5513400662622208	FALSE	0.232511	FALSE	8310789000000000
-12.375	137.625	5613177047875584	0	4768959886786560	FALSE	FALSE	2.83585	6726710000000000
-11.375	137.625	5717782586982400	0	4202314114007040	FALSE	FALSE	FALSE	6180546000000000
-13.375	139.625	5994121319677952	1.00562	5984990756077568	FALSE	FALSE	1.66603	9191620000000000
-12.375	142.625	6290695790788608	0.283539	6290695253917696	FALSE	0.610729	FALSE	1.14674e+16
-14.375	145.625	6428421433327616	0.61526	6428421433327616	220.624	0.63319	0.655277	7448736000000000
-12.375	144.625	6436129289011200	0.550526	6266226288361472	191.114	0.27358	0.200796	5691210700000000
-13.375	138.625	6551414264299520	0.669078	6481791233818624	FALSE	FALSE	0.67296	8309505000000000
-16.375	146.625	6554647837802496	0.387125	6554647837802496	203.699	0.397537	0.350879	9457658000000000
-15.375	146.625	6620841873768448	0.389298	6620841873768448	196.06	0.363785	0.352093	7498743400000000
-13.375	145.625	6879930407190528	0.988212	6920612874289152	222.408	0.634308	0.672352	6380322600000000
-14.375	146.625	6913271701438464	0.696268	6913271701438464	205.425	0.556724	0.531542	6375504000000000
-17.375	146.625	6917831882964992	0.474347	6917831882964992	192.374	0.330019	0.281754	1.09347e+16
-17.375	145.625	7237713530978304	0.324212	7228629675147264	193.106	0.383493	0.376202	1.53344e+16
-15.375	145.625	7532782616051712	0.380099	7500837723045888	210.942	0.515897	0.474832	9356962000000000
-12.375	143.625	7547117069402112	0.396186	6987346465521664	FALSE	0.32825	FALSE	6906368000000000
-13.375	144.625	7563500222152704	1.05195	7265262524956672	219.706	FALSE	0.858568	6739787000000000
-11.375	136.625	7872456010235904	0	5475971633250304	FALSE	FALSE	FALSE	7745525000000000
-13.375	137.625	7961245332275200	0	6565189835030528	FALSE	FALSE	FALSE	7775010000000000
-13.375	140.625	8032437099560960	0.942264	6214783854444544	FALSE	FALSE	2.56751	1.06204e+16
-16.375	145.625	8169735392854016	0.499384	7981264174841856	204.978	0.573891	0.48712	1.29799e+16
-14.375	144.625	8181588428849152	1.04377	7157785800212480	234.1	FALSE	0.843536	8613195000000000
-14.375	138.625	8706156943900672	1.85732	6485324918161408	194.326	FALSE	FALSE	8860980000000000
-12.375	136.625	9265888356204544	0	6821584887087104	FALSE	FALSE	FALSE	1.01937e+16
-14.375	139.625	9333645760266240	2.62531	6104675925360640	215.997	FALSE	2.91813	9620713000000000
-14.375	137.625	9686947622551552	0.941408	7221923083714560	FALSE	FALSE	FALSE	8696076000000000
-13.375	142.625	9725199675031552	0.712857	7123654231982080	FALSE	2.07298	FALSE	1.29666e+16
-15.375	139.625	9786839971921920	3.35383	6271343205023744	252.262	FALSE	3.14921	9406848000000000
-16.375	140.625	9806092162826240	1.86964	7616761574719488	247.558	FALSE	4.88426	9677781000000000
-13.375	143.625	9837460456472576	0.934912	7428558255292416	205.042	1.641	FALSE	8310351500000000
-17.375	136.625	1.05306e+16	0.374963	1.03295e+16	FALSE	FALSE	1.54168	1.55718e+16
-17.375	143.625	1.05514e+16	1.75557	8020769820901376	222.715	1.38988	FALSE	1.6456e+16
-17.375	144.625	1.06037e+16	0.871774	8877548687589376	205.067	FALSE	FALSE	1.73343e+16
-13.375	136.625	1.06115e+16	0	7880481156628480	FALSE	FALSE	FALSE	9481521000000000
-16.375	136.625	1.06953e+16	0.335662	9683353808666624	FALSE	FALSE	1.27909	1.35893e+16
-16.375	144.625	1.08192e+16	0.772749	8776619103617024	202.999	1.11317	FALSE	1.61383e+16
-14.375	136.625	1.10716e+16	0	8228302640644096	FALSE	FALSE	FALSE	9648778000000000
-14.375	143.625	1.12135e+16	1.52053	7385290754752512	252.563	1.04288	FALSE	1.03955e+16
-15.375	140.625	1.13785e+16	2.75057	8009725849370624	254.567	FALSE	4.24826	1.08465e+16
-16.375	143.625	1.15053e+16	1.36058	7478095334342656	235.191	1.26348	FALSE	1.64269e+16
-14.375	142.625	1.16019e+16	2.14364	7123654231982080	252.956	1.90537	FALSE	1.40225e+16
-15.375	137.625	1.16437e+16	1.16786	7582906495008768	FALSE	FALSE	FALSE	9063190000000000
-15.375	138.625	1.16437e+16	2.80627	6961772082757632	203.233	FALSE	FALSE	8798431600000000
-15.375	144.625	1.17002e+16	0.886253	8997340694183936	228.926	0.961851	FALSE	1.20254e+16
-14.375	140.625	1.18107e+16	2.45603	8244596672823296	233.124	FALSE	4.8122	1.09431e+16
-15.375	136.625	1.19742e+16	0.170714	8326603704631296	FALSE	FALSE	FALSE	1.07774e+16
-16.375	139.625	1.20825e+16	2.19084	6926332160114688	242.466	FALSE	3.22622	9268223000000000
-17.375	140.625	1.22574e+16	1.83989	8655608936923136	234.501	FALSE	5.03453	1.00835e+16
-16.375	141.625	1.24221e+16	1.89582	9525332298170368	243.104	1.69476	5.40865	1.16086e+16
-15.375	143.625	1.28285e+16	1.48655	8163524333273088	247.856	1.35409	FALSE	1.46262e+16
-17.375	139.625	1.35837e+16	1.64282	8655608936923136	233.243	FALSE	3.41966	1.06076e+16
-17.375	141.625	1.48765e+16	1.29677	1.01827e+16	213.72	1.84689	FALSE	1.19023e+16
-16.375	138.625	1.49485e+16	2.02569	7239186704760832	202.869	FALSE	FALSE	9122940000000000
-16.375	137.625	1.52729e+16	1.08276	7926229000781824	FALSE	FALSE	FALSE	1.08782e+16
-17.375	137.625	1.58134e+16	0.769676	1.07734e+16	FALSE	FALSE	FALSE	1.31861e+16
-17.375	138.625	2.11174e+16	1.72812	1.1142e+16	FALSE	FALSE	FALSE	1.11683e+16

## Sheet: C1b_17
lat	lon	HCHO VCD correct	SO2	HCHO VCD clear	green	VIIRS AOD	TROPOMI AOD	HCHO CAMS
-26.375	138.625	4728583436107776	FALSE	4626433007681536	FALSE	FALSE	FALSE	2.8053e+16
-26.375	136.625	4999579229487104	FALSE	7545595040366592	FALSE	FALSE	FALSE	2.28288e+16
-19.375	137.625	5231162792345600	0.576331	7074907963785216	228.047	FALSE	FALSE	1.79074e+16
-27.375	136.625	5441707457904640	FALSE	6908423757103104	FALSE	FALSE	FALSE	2.21119e+16
-26.375	141.625	5898777340674048	FALSE	5364611721199616	FALSE	FALSE	FALSE	2.87643e+16
-25.375	141.625	5898777340674048	0.0211825	5364611721199616	FALSE	FALSE	FALSE	2.59591e+16
-21.375	136.625	6443209542598656	FALSE	7938772989640704	224.086	FALSE	FALSE	1.34043e+16
-25.375	136.625	6559096887050240	FALSE	8182670760607744	FALSE	FALSE	1.16345	2.08836e+16
-25.375	139.625	6724607746768896	FALSE	7382317026770944	FALSE	FALSE	FALSE	2.21025e+16
-22.375	136.625	6959901087629312	FALSE	9363886624997376	227.514	0.236713	0.870338	1.43659e+16
-22.375	137.625	7295158181691392	FALSE	1.06128e+16	229.141	FALSE	1.04835	1.62338e+16
-21.375	137.625	7490313979428864	FALSE	9225542507167744	236.312	FALSE	FALSE	1.50546e+16
-26.375	139.625	7722810222837760	FALSE	7847278911946752	FALSE	FALSE	FALSE	3.05903e+16
-26.375	140.625	7722810222837760	FALSE	7847278911946752	FALSE	FALSE	FALSE	2.93926e+16
-20.375	137.625	7913039693086720	0.153316	1.14378e+16	238.126	FALSE	FALSE	1.59293e+16
-29.375	144.625	7981628173320192	FALSE	6431275975966720	235.013	0.172455	0.175551	3.06435e+16
-23.375	137.625	8064048595730432	FALSE	9333242033340416	203.951	FALSE	FALSE	1.76385e+16
-21.375	138.625	8084765370482688	0.302088	1.02942e+16	247.785	0.465239	1.0106	1.74854e+16
-25.375	140.625	8387651832905728	FALSE	6837313057325056	FALSE	FALSE	FALSE	2.35646e+16
-22.375	138.625	8550555647475712	FALSE	9773540605689856	246.545	0.381168	1.15376	1.7505e+16
-26.375	145.625	8598965834481664	0.194436	8598965834481664	239.212	0.241881	0.316099	2.74989e+16
-28.375	145.625	8836661135802368	FALSE	8387235757948928	251.34	0.113562	0.200015	2.69623e+16
-26.375	146.625	8864826994458624	0.192006	8807233093632000	252.635	0.25791	0.297857	2.67123e+16
-23.375	138.625	9083877305876480	0.206328	8333612017516544	235.782	FALSE	FALSE	1.84217e+16
-19.375	136.625	9154076398845952	0.423173	8941463169662976	247.308	0.380853	FALSE	1.43771e+16
-23.375	136.625	9220929712291840	FALSE	9787864321622016	193.574	FALSE	0.507137	1.56036e+16
-22.375	139.625	9223243625922560	0.932912	1.03921e+16	250.721	0.594703	1.2604	1.96244e+16
-23.375	139.625	9247064588288000	0.371771	8204797358374912	251.907	0.653347	1.53152	1.94536e+16
-24.375	139.625	9518447465594880	0.264958	8467379847692288	201.051	FALSE	FALSE	1.89712e+16
-24.375	140.625	9518447465594880	0.40386	7809414480265216	FALSE	1.00444	2.35614	2e+16
-20.375	136.625	9628049662279680	FALSE	8941463169662976	223.753	FALSE	FALSE	1.29102e+16
-27.375	145.625	9685785833897984	FALSE	9685785833897984	250.405	0.0749256	0.110522	2.80177e+16
-28.375	146.625	9881774855290880	FALSE	9881774855290880	253.709	0.0711863	0.065221	2.65457e+16
-20.375	138.625	9924234901979136	0.597846	1.01959e+16	232.742	FALSE	FALSE	1.8276e+16
-29.375	146.625	1.01052e+16	FALSE	1.01052e+16	244.22	0.116511	0.119649	2.66842e+16
-24.375	136.625	1.01288e+16	FALSE	9099207117897728	210.838	FALSE	FALSE	1.87431e+16
-28.375	143.625	1.02252e+16	FALSE	7290031601352704	211.808	FALSE	0.250935	2.93772e+16
-27.375	146.625	1.02639e+16	FALSE	1.00087e+16	249.726	0.0959675	0.136669	2.7556e+16
-29.375	145.625	1.05749e+16	FALSE	9853129570910208	213.422	0.151806	0.301653	2.93992e+16
-28.375	144.625	1.088e+16	FALSE	7102692644093952	229.212	0.136087	0.163173	2.86129e+16
-25.375	138.625	1.09853e+16	FALSE	1.00054e+16	FALSE	FALSE	FALSE	2.03135e+16
-25.375	137.625	1.10158e+16	FALSE	8480669013377024	FALSE	FALSE	FALSE	2.03153e+16
-24.375	137.625	1.10158e+16	FALSE	7168400811884544	FALSE	FALSE	FALSE	1.93004e+16
-24.375	141.625	1.10241e+16	0.481483	6721060103782400	FALSE	FALSE	FALSE	2.19735e+16
-23.375	140.625	1.12345e+16	1.15682	8416379795406848	195.805	0.908437	FALSE	2.23806e+16
-26.375	144.625	1.17801e+16	0.170239	6176390068043776	FALSE	FALSE	FALSE	2.94748e+16
-27.375	144.625	1.21501e+16	FALSE	6547424239681536	210.064	FALSE	0.181508	2.9232e+16
-19.375	143.625	1.24149e+16	0.279765	7279570134761472	196.359	1.64344	FALSE	1.81455e+16
-29.375	143.625	1.30006e+16	FALSE	7290031601352704	247.559	0.114355	0.104833	2.9611e+16
-25.375	145.625	1.34758e+16	0.464375	9779007025315840	235.624	0.523372	0.586561	2.59316e+16
-24.375	138.625	1.34825e+16	FALSE	9397136114319360	226.589	FALSE	FALSE	1.89379e+16
-25.375	146.625	1.36094e+16	0.540713	1.07663e+16	253.747	0.508073	0.619973	2.49209e+16
-19.375	146.625	1.40661e+16	0.213061	1.18415e+16	FALSE	FALSE	FALSE	1.79103e+16
-25.375	144.625	1.47862e+16	0.839865	9426868025425920	FALSE	FALSE	FALSE	2.79587e+16
-19.375	144.625	1.54814e+16	0.337938	9078436656054272	FALSE	1.61739	FALSE	2.01363e+16
-21.375	139.625	1.56655e+16	1.37942	1.09638e+16	248.879	0.530789	1.3886	1.97089e+16
-23.375	141.625	1.57411e+16	1.3756	8315138826305536	FALSE	FALSE	FALSE	2.39505e+16
-19.375	145.625	1.61729e+16	0.11686	9478157451132928	FALSE	FALSE	FALSE	2.1237e+16
-22.375	140.625	1.62179e+16	1.34454	1.05293e+16	212.481	0.963754	5.43216	2.26471e+16
-20.375	144.625	1.63189e+16	0.563457	8410559577849856	227.101	FALSE	FALSE	2.05893e+16
-21.375	141.625	1.67112e+16	1.13376	8643950785069056	FALSE	FALSE	FALSE	1.94567e+16
-20.375	141.625	1.67112e+16	0.575806	8814412131467264	FALSE	FALSE	FALSE	1.64425e+16
-24.375	145.625	1.69068e+16	0.985731	1.04712e+16	250.223	FALSE	1.10222	2.62078e+16
-24.375	144.625	1.70038e+16	1.62056	9338750328897536	216.243	FALSE	FALSE	2.51429e+16
-19.375	141.625	1.75222e+16	0.403818	9003137289420800	FALSE	FALSE	FALSE	1.49378e+16
-23.375	145.625	1.87406e+16	1.3674	1.08702e+16	254.254	FALSE	1.7285	2.53948e+16
-22.375	141.625	1.91036e+16	1.36155	8519499275829248	205.733	FALSE	FALSE	2.31058e+16
-19.375	140.625	1.94142e+16	0.778053	9853275599798272	FALSE	FALSE	7.07577	1.68482e+16
-21.375	144.625	1.94256e+16	1.25008	1.00003e+16	253.646	FALSE	FALSE	2.07471e+16
-20.375	146.625	2.08021e+16	0.645305	1.11681e+16	192.94	FALSE	FALSE	1.97346e+16
-20.375	142.625	2.15414e+16	0.378358	9536913677484032	214.572	FALSE	FALSE	1.63026e+16
-20.375	140.625	2.2005e+16	0.65222	1.06327e+16	211.921	FALSE	FALSE	1.89652e+16
-20.375	145.625	2.20914e+16	0.486212	1.10859e+16	212.581	FALSE	FALSE	2.29578e+16
-21.375	145.625	2.23933e+16	1.03657	1.08409e+16	251.218	FALSE	FALSE	2.43116e+16
-19.375	139.625	2.28262e+16	0.878235	1.04229e+16	218.162	FALSE	FALSE	1.9082e+16
-23.375	144.625	2.29052e+16	1.79984	1.1522e+16	247.132	FALSE	FALSE	2.34155e+16
-21.375	140.625	2.2929e+16	0.805742	1.14406e+16	248.935	FALSE	FALSE	2.12782e+16
-19.375	138.625	2.33317e+16	0.664925	1.31922e+16	214.518	FALSE	FALSE	1.9907e+16
-22.375	145.625	2.34767e+16	1.50108	1.11889e+16	254.892	FALSE	FALSE	2.38053e+16
-22.375	144.625	2.35191e+16	1.9058	1.11889e+16	249.994	FALSE	FALSE	2.18576e+16
-21.375	146.625	2.44661e+16	0.76587	1.17348e+16	235.512	FALSE	FALSE	2.37645e+16
-22.375	146.625	2.46469e+16	0.973601	1.16365e+16	246.761	2.95285	FALSE	2.57198e+16
-24.375	146.625	2.57221e+16	1.23776	1.15743e+16	254.001	FALSE	1.03461	2.48419e+16
-23.375	146.625	2.68153e+16	1.45225	1.16317e+16	252.551	FALSE	FALSE	2.55414e+16

## Sheet: C2_17
lat	lon	HCHO VCD correct	SO2	HCHO VCD clear	green	VIIRS AOD	TROPOMI AOD	HCHO CAMS	BrO_column_number_density (1e13)
-27.375	154.625	3548346555826176	0	FALSE	FALSE	FALSE	2.16464	6606144500000000	4.00255
-27.375	155.625	2163007404638208	0	FALSE	FALSE	FALSE	FALSE	5254030300000000	3.99565
-27.375	156.625	2264939192385536	0	FALSE	FALSE	FALSE	FALSE	4162961500000000	4.05986
-27.375	157.625	2100946469388288	0	FALSE	190.297	FALSE	0.0184364	3838504600000000	4.07944
-27.375	158.625	2385364706656256	0	FALSE	194.179	0.161325	0.100635	3392420200000000	3.95977
-27.375	159.625	2738454504931328	0	FALSE	196.125	0.110031	0.0930197	3036290000000000	4.01035
-27.375	160.625	2832409062014976	0	FALSE	193.24	0.0737875	0.0857503	3055962400000000	3.95609
-27.375	161.625	3010176416219136	0	FALSE	192.854	0.0734929	0.0808463	3135251800000000	3.94353
-27.375	162.625	2716785858052096	0	FALSE	FALSE	0.0880213	0.0984134	3028961800000000	4.03267
-27.375	163.625	2689625827049472	0	FALSE	FALSE	0.0909079	0.0913226	2953905600000000	3.94622
-27.375	164.625	3512953340952576	0	FALSE	FALSE	0.0920866	0.076181	2885077700000000	3.68337
-27.375	165.625	2559001912934400	0	FALSE	190.598	0.0850114	0.094123	2819675300000000	4.04186
-26.375	154.625	2188700435873792	0	FALSE	FALSE	FALSE	0.0810945	5947232000000000	3.84349
-26.375	155.625	2482439557480448	0	FALSE	FALSE	FALSE	2.48005	4736024000000000	4.00281
-26.375	156.625	2933194764582912	0	FALSE	FALSE	FALSE	0.143124	3956126300000000	4.0041
-26.375	157.625	2208554459070464	0	FALSE	FALSE	FALSE	0.00795267	3653413800000000	4.24367
-26.375	158.625	2655392253345792	0.54448	2687649605222400	FALSE	0.149677	0.0721631	3298727600000000	4.21368
-26.375	159.625	3310624679395328	0.777091	3310624679395328	193.994	0.145727	0.17323	3140028600000000	4.35235
-26.375	160.625	3310624679395328	0.739877	3310624679395328	193.77	0.125033	0.12589	3137380200000000	4.16756
-26.375	161.625	3991886754742272	0	FALSE	190.455	0.0894382	0.0919253	3056002400000000	4.12446
-26.375	162.625	4006652315435008	0	FALSE	FALSE	0.0779816	0.0816297	3077724700000000	4.00185
-26.375	163.625	1783580330033152	0	FALSE	FALSE	0.0992073	0.0978064	3093220400000000	4.19925
-26.375	164.625	3377570603073536	0.8503	3377570603073536	191.948	0.0834517	0.0913917	3026397200000000	3.79434
-26.375	165.625	2487229251321856	0.742334	2487229251321856	191.312	0.101744	0.111794	2872297800000000	3.96309
-25.375	154.625	2170006456500224	0	FALSE	FALSE	FALSE	0.132934	5499572000000000	3.79311
-25.375	155.625	2601464912412672	0.545112	3029986952871936	191.264	FALSE	FALSE	4479761500000000	4.00221
-25.375	156.625	3695499920015360	1.14002	3874668507299840	193.567	FALSE	0.147181	3829133300000000	4.52484
-25.375	157.625	2502657042284544	1.44074	2545160307081216	200.342	FALSE	0.118584	3582946300000000	5.04123
-25.375	158.625	3349308107653120	0.969596	3349308107653120	198.397	0.191311	0.184237	3301948800000000	4.83021
-25.375	159.625	3247037688578048	1.22204	3346152917303296	198.266	0.26333	0.310034	3170283000000000	4.87468
-25.375	160.625	3398783714983936	0.792537	3489338000146432	196.066	0.16213	0.204799	3190564500000000	4.42171
-25.375	161.625	3668927225790464	0.782487	3668927225790464	194.024	0.139601	0.187181	3250759800000000	4.23602
-25.375	162.625	2738355989118976	0.98084	2770462748704768	193.547	0.137528	0.14785	3301471000000000	4.07099
-25.375	163.625	2111695430352896	0.84367	2150227997884416	FALSE	0.18524	0.174819	3279621000000000	3.84575
-25.375	164.625	3628541648306176	1.02921	3529945036881920	195.856	0.0991258	0.0845997	3107647200000000	3.78903
-25.375	165.625	3130820436951040	1.17391	3163299784949760	193.333	0.08936	0.127211	2909701800000000	3.92815
-24.375	154.625	2919511267213312	0.887935	3696570977484800	FALSE	FALSE	0.12464	5045018000000000	4.31085
-24.375	155.625	3532417595867136	1.20745	3984806501154816	201.834	FALSE	FALSE	4232119000000000	5.72837
-24.375	156.625	4335642783776768	3.33503	4346539652677632	221.486	FALSE	0.532334	3874092000000000	7.4734
-24.375	157.625	4160704470843392	5.10156	4200853288255488	227.142	FALSE	0.470338	3690427600000000	7.67546
-24.375	158.625	3966722541355008	4.14208	4023094255550464	223.631	0.360062	0.4168	3426406500000000	6.6951
-24.375	159.625	3474330310672384	2.00448	3597826189688832	201.427	0.303601	0.356846	3362100400000000	4.98369
-24.375	160.625	3821092011507712	3.16087	3835036159705088	214.366	0.26696	0.336439	3441194400000000	4.76999
-24.375	161.625	3014695795556352	3.91951	3014695795556352	228.754	0.231481	0.407051	3524429000000000	4.59556
-24.375	162.625	2901288794718208	2.91909	2956675350790144	215.867	0.257731	0.290954	3482808300000000	4.26106
-24.375	163.625	3109541021483008	2.09253	3190105481150464	206.139	0.159458	0.16813	3366762000000000	3.89311
-24.375	164.625	2798067040387072	1.58395	2798067040387072	201.657	0.120668	0.120059	3188268300000000	3.85412
-24.375	165.625	2696306917113856	1.37708	2696306917113856	195.298	0.102845	0.0829857	3060412800000000	3.80766
-23.375	152.625	4220614432784384	0.257874	4909635634987008	208.677	FALSE	0.753516	7461602000000000	4.38207
-23.375	153.625	3154216465989632	0.787856	4831159603167232	196.732	FALSE	2.08037	5818525000000000	3.93
-23.375	154.625	3522781568303104	1.29025	4664653921648640	195.01	FALSE	2.3395	4987274000000000	4.40489
-23.375	155.625	4484013234323456	3.22556	4579614106058752	203.454	FALSE	0.742985	4431045800000000	6.15627
-23.375	156.625	4140593823350784	9.44085	4160704470843392	236.647	FALSE	0.803467	4186365300000000	9.51125
-23.375	157.625	4971697912414208	14.3799	4876568681775104	251.961	FALSE	0.853486	3929483000000000	10.8529
-23.375	158.625	4658628082532352	11.4259	4587509866561536	247.469	0.754996	0.820974	3683737600000000	9.79366
-23.375	159.625	4248937594617856	5.82999	4167368381038592	223.643	0.372758	0.470679	3719722700000000	5.7849
-23.375	160.625	3431500896796672	11.0093	3344098580758528	252.125	0.70222	1.04506	3798010900000000	5.43115
-23.375	161.625	3468441373638656	9.29328	3468441373638656	249.702	0.723375	1.17058	3718172200000000	4.73666
-23.375	162.625	2735224957960192	5.86637	2735224957960192	243.24	0.382176	0.368258	3476840500000000	4.45643
-23.375	163.625	3242304366182400	3.05378	3242304366182400	218.217	0.233739	0.250744	3312589400000000	4.20751
-23.375	164.625	2408209637703680	1.44717	2408209637703680	194.508	0.163608	0.167618	3219053300000000	4.03934
-23.375	165.625	2766715389739008	1.03464	2766715389739008	199.239	0.121646	0.118968	3194920000000000	3.81717
-22.375	152.625	4268144151494656	0.601736	4864422514262016	213.444	FALSE	FALSE	7534984300000000	4.21657
-22.375	153.625	3229182972657664	1.4721	5091298256093184	208.963	FALSE	0.192824	5852704000000000	4.04987
-22.375	154.625	3544588727877632	2.61844	5241775656534016	200.47	FALSE	2.02147	5058551300000000	4.42647
-22.375	155.625	4194898316099584	6.77257	4281332653883392	208.257	FALSE	0.653295	4736742000000000	7.22792
-22.375	156.625	4023082175954944	12.1911	3773879046635520	239.249	FALSE	1.07373	4389304600000000	11.2358
-22.375	157.625	7263009814609920	15.4699	5164113521016832	254.481	FALSE	1.49627	4028855100000000	13.8281
-22.375	158.625	5999241457565696	14.2472	4963215352004608	254.531	FALSE	FALSE	3680034800000000	11.089
-22.375	159.625	4615907653451776	9.19271	4455731679985664	248.443	0.69034	0.979651	3791649200000000	8.30442
-22.375	160.625	4782812230057984	10.3091	4306527737348096	251.047	0.762942	1.39368	3863940200000000	6.03859
-22.375	161.625	4064466601771008	11.6205	3877639819362304	254.178	0.708022	0.94114	3719981800000000	4.91545
-22.375	162.625	3002305351778304	6.24262	2923229098278912	242.362	0.594699	0.638108	3596333700000000	4.81724
-22.375	163.625	3218682582925312	2.61092	3082154162520064	204.858	0.362921	0.317202	3741229800000000	4.63595
-22.375	164.625	3060887363518464	1.56335	3060887363518464	192.996	0.166436	0.137082	3790762800000000	4.03732
-21.375	151.625	4848278805938176	0.568819	4848278805938176	207.703	FALSE	0.248756	8949361000000000	4.22521
-21.375	152.625	3889393265803264	1.2329	5122845864624128	200.879	FALSE	FALSE	7912474000000000	4.04093
-21.375	153.625	3651134250024960	3.9238	5904292615553024	207.441	FALSE	0.0713778	6056289400000000	4.64849
-21.375	154.625	4681992704622592	6.20412	5486681671073792	217.628	FALSE	FALSE	5178084500000000	6.54057
-21.375	155.625	5087160055103488	7.93793	5185993695035392	226.586	FALSE	0.786077	4752492000000000	8.46955
-21.375	156.625	3989745981980672	9.50326	3844615547387904	228.384	FALSE	1.08481	4333133000000000	10.1967
-21.375	157.625	7312057267388416	12.0737	5337174933241856	241.924	FALSE	1.87571	4029683300000000	12.1903
-21.375	158.625	7724031604162560	14.1878	5814931525992448	252.366	FALSE	1.71334	4122367300000000	11.1862
-21.375	159.625	5731360589217792	10.8218	4650111699255296	240.243	0.969066	1.3459	4355471600000000	9.57519
-21.375	160.625	4559257571688448	8.68682	4030520522440704	212.254	0.970227	1.68392	4437546300000000	7.26558
-21.375	161.625	4702059328700416	10.8875	4233423635873792	221.872	FALSE	1.26619	4723014500000000	5.61402
-21.375	162.625	5676360848637952	5.47922	4254936858624000	FALSE	FALSE	FALSE	5367242400000000	5.14225
-21.375	163.625	3787285787049984	3.36858	3787285787049984	200.381	0.286631	0.372128	5670257700000000	4.82801
-20.375	150.625	7086465720778752	2.18267	6929480371142656	211.682	FALSE	0.709391	8831353000000000	4.65414
-20.375	151.625	5632084030783488	1.2255	5895145945825280	210.992	FALSE	0.463955	8872886500000000	4.59885
-20.375	152.625	5101918099603456	3.70365	6567741045604352	212.065	FALSE	FALSE	8244071600000000	5.34555
-20.375	153.625	5716242841206784	9.16027	6406762986995712	236.595	FALSE	FALSE	6381928000000000	7.89137
-20.375	154.625	6324232506048512	11.5639	5971426175614976	245.83	FALSE	1.46264	5199209000000000	9.4783
-20.375	155.625	5053556230979584	7.36333	5053556230979584	235.474	FALSE	0.765119	4574917000000000	9.12598
-20.375	156.625	4094826383409152	6.16843	3936796551413760	214.461	FALSE	0.983232	4189568000000000	8.95297
-20.375	157.625	5901390828273664	7.60836	4625975593664512	FALSE	FALSE	FALSE	4154987300000000	9.18149
-20.375	159.625	5000479562006528	6.97933	4461778457067520	231.292	1.51984	1.78081	4325629300000000	10.2639
-20.375	160.625	5095829446590464	5.82337	4286618684882944	197.5	FALSE	2.00004	4291019400000000	9.7856
-20.375	161.625	4475835616591872	5.49088	4223934442504192	FALSE	FALSE	FALSE	4585747300000000	5.30774
-20.375	162.625	5384245090451456	3.52681	4530887165214720	FALSE	FALSE	FALSE	4844377000000000	5.59216
-19.375	150.625	6547383437492224	2.4575	6324365113163776	216.053	FALSE	0.878147	8628953300000000	4.74774
-19.375	151.625	6110440845213696	2.69992	6288414626283520	214.782	FALSE	FALSE	8665934600000000	5.36449
-19.375	152.625	6389849942654976	5.59623	6373748647133184	228.047	FALSE	FALSE	8213065000000000	7.02329
-19.375	153.625	7242187276288000	12.3066	6271053831602176	252.164	FALSE	FALSE	6601916600000000	9.73372
-19.375	154.625	7870111494963200	15.628	6552880458760192	254.375	FALSE	1.25993	5386689000000000	10.6824
-19.375	155.625	5011779084091392	13.1805	4709433250676736	249.55	FALSE	0.948964	4455759600000000	10.3157
-19.375	156.625	4341653858942976	7.78388	4341653858942976	230.068	0.779442	0.85072	4058117600000000	8.41677
-19.375	157.625	4094302665834496	6.53539	4059606846275584	212.774	0.594595	0.63373	3983003000000000	7.98002
-19.375	159.625	4260111488909312	5.51674	4054183376322560	213.429	FALSE	FALSE	3631410400000000	8.55623
-19.375	160.625	3635311053635584	6.36062	2940816989356032	211.559	FALSE	1.31661	3580881700000000	7.58927
-19.375	161.625	3551973118836736	3.86594	3619869572464640	FALSE	0.927866	1.31477	3633748800000000	5.91402
-19.375	165.625	3822235278114816	3.30326	4198616415600640	200.744	0.135848	0.163971	3851815000000000	3.75684
-18.375	150.625	6077075928645632	1.92022	6101010170773504	205.769	FALSE	0.615959	8135590400000000	4.72139
-18.375	151.625	5877002930225152	4.14945	6062161654710272	221.506	FALSE	1.74327	8126891000000000	6.12242
-18.375	152.625	6121862773866496	7.84224	5901494981230592	236.558	FALSE	FALSE	7767220700000000	7.56196
-18.375	153.625	6620999176945664	11.7197	5831696393961472	250.559	FALSE	FALSE	6592027500000000	8.99147
-18.375	154.625	7054815033032704	14.8155	6163375780265984	250.245	FALSE	1.37149	5503851300000000	9.55384
-18.375	155.625	4285305498632192	16.0137	4084298613260288	248.566	FALSE	1.16935	4490838200000000	9.43106
-18.375	156.625	4423150326513664	11.2512	4423150326513664	236.371	0.668809	0.765443	4008482500000000	7.55281
-18.375	157.625	3838444753125376	7.61566	3770087127384064	228.775	0.624808	0.765705	3700342000000000	7.70659
-18.375	158.625	4564758351052800	6.26265	4535264810631168	227.823	0.704534	1.39872	3505488000000000	7.85519
-18.375	159.625	4133401363742720	5.27524	3810907570307072	212.5	FALSE	1.56163	3340509000000000	7.61279
-18.375	160.625	3707860299022336	6.0511	3214249639804928	192.001	1.35663	1.06372	3382677300000000	6.8871
-18.375	161.625	2933061889032192	5.95262	2913321682468864	FALSE	0.884375	1.10841	3372782800000000	6.33527
-18.375	162.625	5559675177140224	2.6029	4420669982900224	FALSE	FALSE	FALSE	3285340500000000	4.14533
-18.375	163.625	4619708699508736	1.79894	4167042768830464	FALSE	0.226995	FALSE	3314489600000000	4.67337
-18.375	164.625	3648188976201728	2.41073	3672705991704576	FALSE	0.277575	FALSE	3596317000000000	4.4271
-18.375	165.625	2245205159837696	3.19344	2511281336614912	194.957	0.374964	0.639826	3862962300000000	4.35668
-17.375	152.625	5217938051170304	5.98433	5947293291249664	227.256	FALSE	FALSE	7050908000000000	5.98573
-17.375	153.625	5046152781103104	10.1805	4800487631093760	240.612	FALSE	FALSE	6272962000000000	7.08835
-17.375	154.625	5035333758484480	14.0288	4907861813493760	249.794	FALSE	1.06299	5463109300000000	8.07982
-17.375	155.625	3763630449360896	14.5215	3668452900339712	245.107	FALSE	1.10688	4537516400000000	8.6439
-17.375	156.625	4451483957329920	14.8564	4347958870933504	251.578	0.774973	1.03296	3973110200000000	8.63275
-17.375	157.625	4794944438927360	13.2244	4347958870933504	245.697	1.07767	1.66538	3664269300000000	9.01491
-17.375	158.625	4618432557350912	9.8705	4162799609577472	234.538	1.02276	1.13176	3466014000000000	7.83823
-17.375	159.625	4133401363742720	6.05231	3854130242125824	209.047	1.01536	0.767438	3405424500000000	7.1687
-17.375	160.625	4592953737609216	6.57702	4534640429760512	FALSE	0.53415	0.409779	3388389600000000	6.68036
-17.375	161.625	2823428822269952	5.70193	2641183696224256	FALSE	FALSE	FALSE	3313052400000000	5.82
-17.375	162.625	5559675177140224	4.02972	4420669982900224	FALSE	FALSE	FALSE	3188164400000000	4.23356
-17.375	163.625	3126816990560256	2.71549	2902772169048064	FALSE	FALSE	FALSE	3150388000000000	4.13912
-17.375	164.625	3167994184204288	3.00988	3288277696118784	FALSE	0.174207	0.20621	3311943800000000	4.33877
-17.375	165.625	2188951154589696	2.9115	1981347602104320	FALSE	0.326772	FALSE	3809618000000000	4.52789
-16.375	152.625	5042112827490304	5.65271	5244907761434624	228.941	FALSE	FALSE	6484557700000000	5.81406
-16.375	153.625	4791409143971840	10.3376	4367617473118208	241.76	FALSE	1.23802	5846197000000000	6.94458
-16.375	154.625	5263080304934912	11.8925	4367617473118208	251.573	FALSE	1.28385	5289417600000000	7.64685
-16.375	155.625	4612694481043456	12.4254	4318857783148544	252.432	0.816417	0.962739	4435488700000000	7.26273
-16.375	156.625	4451483957329920	12.0942	4390913644167168	245.532	0.74974	0.874643	3868456000000000	7.07964
-16.375	157.625	5048870421659648	13.4777	4897487856861184	238.025	0.694836	0.746197	3693626500000000	7.48972
-16.375	158.625	3395265599897600	10.1928	3452977880760320	213.633	0.559612	0.500428	3644261500000000	6.93354
-16.375	159.625	3855246933622784	6.30709	3931695472443392	195.008	0.314094	0.250668	3589293400000000	5.48348
-16.375	160.625	3779907838541824	5.10529	3795636814086144	FALSE	0.230438	0.208794	3444462800000000	5.25533
-16.375	161.625	4631928418336768	4.0799	4742328405196800	FALSE	FALSE	FALSE	3285698000000000	5.05112
-16.375	162.625	4951078848167936	3.15212	4600276656848896	FALSE	FALSE	FALSE	3301930600000000	4.69728
-16.375	163.625	4217884444196864	3.0677	4115338341908480	FALSE	0.265007	0.283055	3247593600000000	4.17205
-16.375	164.625	3576818430902272	3.46822	3847387143471104	FALSE	0.190705	0.227116	3520635400000000	3.96597
-16.375	165.625	2798866441175040	3.07517	2819004737519616	FALSE	0.183942	0.623318	4126381500000000	3.97614
-15.375	150.625	4850830016512000	1.28371	5021666098806784	201.97	FALSE	0.713021	5711700000000000	4.55856
-15.375	151.625	4608655601172480	3.28641	5072400399990784	213.234	FALSE	FALSE	5725259000000000	5.67223
-15.375	152.625	5643287989846016	6.28491	4852438481764352	240.254	FALSE	FALSE	5479759000000000	6.5713
-15.375	153.625	6227544202280960	8.09744	5391935766265856	250.223	FALSE	1.41647	5055027000000000	6.62667
-15.375	154.625	5011416696225792	6.02358	4506683413889024	237.727	FALSE	0.87253	4779899000000000	6.30513
-15.375	155.625	4678528813498368	4.26834	4678528276627456	214.263	0.506577	0.456961	4135386200000000	5.04252
-15.375	156.625	4729480547401728	3.76578	4729480547401728	202.343	0.285169	0.263906	3800757500000000	4.54445
-15.375	157.625	4316229800034304	4.26442	4404913626939392	196.539	0.275673	0.217342	3690865000000000	4.86055
-15.375	158.625	3305232884826112	4.57264	3338317286342656	FALSE	0.192246	0.207159	3776499800000000	5.00452
-15.375	159.625	3605995754356736	3.97284	3605995754356736	FALSE	0.152059	0.146491	3774129000000000	4.70055
-15.375	160.625	3159541151694848	3.68275	3245493379399680	FALSE	0.163444	0.161006	3743787000000000	4.59922
-15.375	161.625	4035717432868864	2.73788	3953268824735744	FALSE	0.254676	FALSE	3573210700000000	4.5237
-15.375	162.625	4022804076822528	2.63134	3953268824735744	FALSE	0.376781	0.335691	3430243800000000	4.47147
-15.375	163.625	4071239765196800	2.16998	3987126857236480	FALSE	0.264961	3.91947	3429718800000000	3.91652
-15.375	164.625	3079087018999808	2.43963	3318934904242176	FALSE	0.160414	0.511135	3636188800000000	3.77426
-15.375	165.625	3249269192523776	1.93621	3392947928170496	FALSE	0.127439	0.263223	4148789700000000	3.84973
-14.375	150.625	4107351581786112	1.07326	4960503617028096	208.718	FALSE	0.236633	4846018000000000	4.57556
-14.375	151.625	3992125393862656	1.19653	4872509400809472	195.535	FALSE	0.0752883	4937059000000000	4.24263
-14.375	152.625	4050891015454720	2.27794	4752652432834560	199.135	FALSE	0.0788062	4817022000000000	4.43875
-14.375	153.625	4569284709711872	2.33479	4752652432834560	200.204	FALSE	0.848645	4549492000000000	4.32824
-14.375	154.625	3766278028263424	1.34311	3766278028263424	FALSE	0.378719	0.194228	4444064700000000	4.05575
-14.375	155.625	3996941125943296	0.900386	3996941125943296	FALSE	0.193727	0.12264	3926331300000000	3.69157
-14.375	156.625	3868825472729088	0.971688	3880843328094208	FALSE	0.119547	0.102135	3785513600000000	3.52695
-14.375	157.625	4503143287095296	1.39797	4503143287095296	FALSE	0.127031	0.129069	3759454000000000	3.7474
-14.375	158.625	3950782843977728	2.29319	3950782843977728	FALSE	0.175152	0.160174	3789453100000000	4.08923
-14.375	159.625	3454508499730432	2.2437	3428804194205696	FALSE	0.188432	0.133606	3837982800000000	3.85335
-14.375	160.625	2972062071128064	2.21323	2968303974744064	FALSE	0.158357	0.14536	3875693000000000	4.07715
-14.375	161.625	3247786355064832	1.95413	3289458006818816	FALSE	0.211633	0.18735	3789471000000000	4.23603
-14.375	162.625	3986020097851392	1.58819	3927702226599936	FALSE	0.199645	0.244095	3651261500000000	4.15313
-14.375	163.625	3610730687365120	1.52898	3610589221879808	FALSE	0.174269	0.22409	3627726100000000	3.82559
-14.375	164.625	3108330914447360	1.2838	3240388273897472	FALSE	0.13507	2.04223	3722214000000000	3.8076
-14.375	165.625	3500303320088576	0.982663	3517162408902656	FALSE	0.117387	0.889931	3660723800000000	3.74559
-13.375	150.625	2522046135271424	0.55162	3293650700206080	FALSE	FALSE	0.132697	4426832700000000	3.65674
-13.375	151.625	2319149732724736	0.452585	3420861994369024	FALSE	FALSE	0.0687157	4539665000000000	3.34146
-13.375	152.625	3346659455008768	0.440915	4195302043025408	FALSE	FALSE	1.27184	4570003600000000	3.46793
-13.375	153.625	3998022652395520	0	FALSE	FALSE	FALSE	1.18104	4338724700000000	3.5298
-13.375	154.625	3370150241763328	0	FALSE	FALSE	FALSE	0.0259146	4265164200000000	3.49093
-13.375	155.625	3561153611431936	0	FALSE	FALSE	0.141084	0.0707198	3958719700000000	3.36972
-13.375	156.625	3720784124051456	0	FALSE	FALSE	0.185273	0.134892	3830658000000000	3.29018
-13.375	157.625	4290271554568192	1.04591	4357817163055104	FALSE	0.161411	0.140364	3817584600000000	3.43337
-13.375	158.625	4290271554568192	1.57318	4290271554568192	FALSE	0.173819	0.143455	3799127000000000	3.84331
-13.375	159.625	3887641187581952	2.10252	3887641456017408	FALSE	0.158881	0.132281	3861963000000000	4.01645
-13.375	160.625	3728664852168704	1.63412	3730582823501824	FALSE	0.137776	0.130048	3910573000000000	4.16429
-13.375	161.625	3223209746890752	1.06678	3226969722322944	FALSE	0.160143	0.189193	3838216300000000	3.91623
-13.375	162.625	3469477534498816	0.843223	3559078873792512	FALSE	0.113383	0.119128	3772914300000000	3.78859
-13.375	163.625	2932070556893184	0.696221	2967541618049024	FALSE	0.117852	0.359303	3769281000000000	3.82774
-13.375	164.625	3255633528750080	0.745341	3120179655475200	FALSE	0.153375	4.31463	3824934700000000	3.72081
-13.375	165.625	3174738356600832	0.410543	2372209490264064	FALSE	0.133045	2.03201	3729513000000000	3.54822
-12.375	150.625	2331403005984768	0	FALSE	FALSE	FALSE	0.06613	4242777800000000	3.30689
-12.375	151.625	3369549751648256	0	FALSE	FALSE	FALSE	0.113332	4197724400000000	3.21015
-12.375	152.625	3477828293099520	0	FALSE	FALSE	FALSE	0.812079	4318352300000000	3.44365
-12.375	153.625	4229126521094144	0	FALSE	FALSE	FALSE	1.81334	4218874200000000	3.34562
-12.375	154.625	3868898218737664	0	FALSE	FALSE	FALSE	FALSE	4220078000000000	3.30048
-12.375	155.625	4209450739040256	0	FALSE	FALSE	0.220205	0.10903	4148529000000000	3.20523
-12.375	156.625	4181560026726400	0	FALSE	FALSE	0.177732	0.108459	4082754600000000	3.35889
-12.375	157.625	4218003361103872	0	FALSE	FALSE	0.108362	0.0702777	4024660300000000	3.27335
-12.375	158.625	3882292342685696	0.976218	4061663061868544	FALSE	0.100947	0.102892	4033309300000000	3.43812
-12.375	159.625	3767874145484800	1.15662	3779670004727808	FALSE	0.12017	0.103181	4079949400000000	3.51506
-12.375	161.625	3648043215749120	0.735919	3551972045094912	FALSE	0.111691	0.379254	3997765200000000	3.84447
-12.375	162.625	3381592034639872	0	FALSE	FALSE	0.0965674	0.122928	3898334900000000	3.60845
-12.375	163.625	3385294564884480	0	FALSE	FALSE	0.111791	0.145713	3914921200000000	3.62973
-12.375	164.625	3175172148297728	0	FALSE	FALSE	0.148173	3.69174	3944074000000000	3.5592
-12.375	165.625	3937033311485952	0	FALSE	FALSE	0.239661	4.10573	3908274700000000	3.45981
-11.375	155.625	3664695877697536	0	FALSE	FALSE	0.15875	0.0736608	4660351000000000	3.27221
-11.375	156.625	4218003361103872	0	FALSE	FALSE	0.117449	0.0641863	4601400000000000	3.25802
-11.375	157.625	4375773347577856	0	FALSE	FALSE	0.0736465	0.0654495	4520558300000000	3.25166
-11.375	158.625	3551124057489408	0	FALSE	FALSE	0.103785	0.0843501	4451057400000000	3.3121
-11.375	163.625	4221063793737728	0	FALSE	FALSE	0.120523	1.25065	4430152200000000	3.4447
-11.375	164.625	2378563894378496	0	FALSE	FALSE	0.153308	FALSE	4213388000000000	3.72947
-10.375	154.625	3675445643968512	0	FALSE	FALSE	0.0607347	0.015185	5389548300000000	3.31772
-10.375	155.625	3664695877697536	0	FALSE	FALSE	0.0810471	0.0496997	5202743000000000	3.21756
-10.375	156.625	4326053732417536	0	FALSE	FALSE	0.0985981	0.0667456	4911619400000000	3.25568
-10.375	157.625	4061384694300672	0	FALSE	FALSE	0.0737904	0.0787899	4729261000000000	3.17516
-10.375	158.625	3816076026576896	0	FALSE	FALSE	0.0611101	0.0790235	4513587000000000	3.18017
-10.375	163.625	4324518013173760	0	FALSE	FALSE	FALSE	4.11887	4807563600000000	3.39995
-10.375	164.625	2450002085412864	0	FALSE	FALSE	FALSE	FALSE	4440884000000000	3.55493

## Sheet: C1a_19
lat	lon	HCHO VCD correct	SO2	HCHO VCD clear	green	VIIRS AOD	TROPOMI AOD	HCHO CAMS	BrO_column_number_density (1e13)
-21.375	102.625	-1098485197701120	0	#N/A	247.898	0.945377	2.29493	2770696300000000	4.19551
-29.375	97.625	-355808680345600	0	#N/A	197.177	#N/A	#N/A	2377968000000000	4.34066
-29.375	88.625	609043005571072	0	#N/A	#N/A	#N/A	#N/A	1640668900000000	4.26431
-21.375	86.625	925968306798592	0	#N/A	#N/A	#N/A	0.3116	3082140200000000	3.89729
-29.375	84.625	971344032301056	0	#N/A	#N/A	0.20843	0.183667	1773739100000000	4.28843
-29.375	81.625	1020911981428736	0	#N/A	#N/A	0.159327	0.127942	1907903500000000	4.18335
-29.375	87.625	1081787237269504	0	#N/A	#N/A	#N/A	0.516631	1698070000000000	4.35872
-29.375	90.625	1086448618962944	0	#N/A	#N/A	#N/A	#N/A	1652859600000000	4.18374
-27.375	89.625	1106420418215936	0	#N/A	#N/A	#N/A	0.581701	2049086200000000	4.10317
-26.375	89.625	1106420418215936	0	#N/A	#N/A	#N/A	1.2714	2526260300000000	4.3913
-28.375	86.625	1130787445407744	0	#N/A	#N/A	#N/A	0	1743594000000000	4.31667
-28.375	84.625	1138331555463168	0	#N/A	#N/A	#N/A	0.0930457	1812843000000000	4.09741
-27.375	95.625	1175209352626176	0	#N/A	206.554	#N/A	#N/A	2721885900000000	4.10871
-29.375	85.625	1178565064261632	0	#N/A	#N/A	#N/A	0.172594	1750568500000000	4.27136
-28.375	81.625	1190710560686080	0	#N/A	#N/A	#N/A	0.0723509	1995209000000000	3.98421
-27.375	81.625	1205149703864320	0	#N/A	#N/A	#N/A	#N/A	2035914200000000	4.02105
-26.375	88.625	1237117413883904	0	#N/A	#N/A	#N/A	#N/A	2416371700000000	4.2093
-29.375	89.625	1240389642092544	0	#N/A	#N/A	#N/A	#N/A	1618213200000000	4.12229
-29.375	95.625	1242004147142656	0	#N/A	202.018	0.0909923	0.0737331	1969087300000000	3.95016
-27.375	85.625	1260085288370176	0	#N/A	#N/A	#N/A	0.0324044	1828601300000000	4.1459
-25.375	83.625	1277524600422400	0	#N/A	#N/A	#N/A	0.0626383	2053470800000000	4.06699
-29.375	82.625	1296691563069440	0	#N/A	#N/A	0.150746	0.125454	1837363300000000	4.01645
-28.375	82.625	1302823702626304	0	#N/A	#N/A	0.140727	0.0759078	1943469200000000	4.22649
-29.375	96.625	1327027990822912	0	#N/A	200.947	#N/A	#N/A	2181536300000000	4.19826
-29.375	93.625	1335094878928896	0	#N/A	196.269	0.088944	0.0566964	1783748500000000	4.0463
-28.375	88.625	1357949070999552	0	#N/A	#N/A	#N/A	#N/A	1663146400000000	4.10932
-28.375	85.625	1381348589699072	0	#N/A	#N/A	#N/A	0.121114	1796384300000000	4.20974
-29.375	83.625	1393738630823936	0	#N/A	#N/A	0.161615	0.146148	1783730300000000	4.22236
-27.375	87.625	1397275402174464	0	#N/A	#N/A	#N/A	#N/A	1902162000000000	4.18881
-26.375	86.625	1397275402174464	0	#N/A	#N/A	#N/A	#N/A	2128359200000000	4.23573
-29.375	91.625	1397366267576320	0	#N/A	#N/A	#N/A	0.0447348	1661410000000000	4.04066
-27.375	82.625	1418235379449856	0	#N/A	#N/A	0.135562	#N/A	1973074300000000	3.99319
-29.375	86.625	1511016202502144	0	#N/A	#N/A	#N/A	0	1700944500000000	4.19034
-26.375	81.625	1521021328818176	0	#N/A	#N/A	0.223484	0.207363	2050633000000000	3.93974
-18.375	85.625	1538907585904640	0	#N/A	#N/A	#N/A	0.129812	3327428000000000	3.51009
-27.375	88.625	1550660227039232	0	#N/A	#N/A	#N/A	#N/A	1941382700000000	4.07919
-29.375	92.625	1568843373740032	0	#N/A	#N/A	#N/A	0.0438581	1728211400000000	4.03573
-28.375	90.625	1613655183458304	0	#N/A	#N/A	#N/A	0	1712894400000000	4.00624
-28.375	87.625	1634638380400640	0	#N/A	#N/A	#N/A	#N/A	1680983900000000	4.16426
-28.375	95.625	1640599258136576	0	#N/A	205.777	#N/A	#N/A	2383242500000000	4.00383
-25.375	81.625	1647243706761216	0	#N/A	#N/A	0.121574	0.0956208	2089240800000000	3.83991
-27.375	90.625	1666207061114880	0	#N/A	#N/A	#N/A	0.581701	2183761400000000	4.09396
-26.375	85.625	1672513817935872	0	#N/A	#N/A	#N/A	0.00714294	2013973000000000	4.04712
-21.375	85.625	1682954480779264	0	#N/A	#N/A	#N/A	1.76288	2971509000000000	3.65403
-20.375	85.625	1684618109517824	0	#N/A	#N/A	#N/A	0.836855	3034432800000000	3.63357
-27.375	83.625	1703655149404160	0	#N/A	#N/A	0.149548	#N/A	1891811500000000	4.14921
-26.375	87.625	1718700688277504	0	#N/A	#N/A	#N/A	#N/A	2325097500000000	4.25532
-27.375	86.625	1762815371116544	0	#N/A	#N/A	#N/A	0.174006	1830642200000000	4.23495
-28.375	83.625	1784330338697216	0	#N/A	#N/A	0.108538	0.0696875	1814736200000000	4.07305
-26.375	95.625	1819247080636416	0	#N/A	195.339	#N/A	#N/A	3101102800000000	4.02432
-17.375	85.625	1841488702996480	0	#N/A	#N/A	#N/A	0.203445	3314252300000000	3.57417
-29.375	100.625	1844224999817216	0	#N/A	#N/A	#N/A	#N/A	3088689500000000	3.9775
-28.375	100.625	1844224999817216	0	#N/A	#N/A	0.0855113	0.092111	3553085500000000	3.69602
-15.375	101.625	1845159289421824	0	#N/A	#N/A	0.227552	0.32718	2722991000000000	3.86469
-12.375	83.625	1848311661199360	0	#N/A	#N/A	#N/A	0.179762	3347769700000000	3.80799
-28.375	96.625	1864465972723712	0	#N/A	205	#N/A	0.197736	2585510700000000	4.3695
-23.375	83.625	1868752618520576	0	#N/A	#N/A	#N/A	0.313431	2738162000000000	4.28596
-16.375	83.625	1874833486905344	0	#N/A	#N/A	#N/A	0.561746	3161758000000000	3.71114
-23.375	82.625	1880675581952000	0	#N/A	#N/A	#N/A	#N/A	2700283800000000	4.07719
-19.375	85.625	1881192454422528	0	#N/A	#N/A	#N/A	0.149477	3105060600000000	3.63419
-28.375	89.625	1935781622972416	0	#N/A	#N/A	#N/A	#N/A	1673772400000000	4.04443
-25.375	85.625	1941240660623360	0	#N/A	#N/A	#N/A	0.0106992	2202634900000000	4.27177
-24.375	81.625	1945623943184384	0	#N/A	#N/A	0.100139	0.0967307	2348891800000000	4.01986
-28.375	93.625	1949114140983296	0	#N/A	199.774	0.116934	0.100752	2076101600000000	3.8608
-25.375	84.625	1966178985574400	0	#N/A	#N/A	#N/A	0.0308857	2147502700000000	4.01732
-27.375	84.625	1974312177238016	0	#N/A	#N/A	#N/A	0.0663196	1856072500000000	4.02951
-14.375	83.625	1984385888813056	0	#N/A	#N/A	#N/A	0.822787	3087569800000000	3.68255
-29.375	94.625	2007215250604032	0	#N/A	199.853	0.105607	0.0718975	1832686800000000	3.90538
-19.375	95.625	2013621596979200	0	#N/A	221.014	#N/A	0.314477	3257755800000000	4.39705
-28.375	92.625	2015915243732992	0	#N/A	#N/A	#N/A	0.108321	1904529400000000	4.06533
-12.375	82.625	2036015288025088	0	#N/A	#N/A	0.206951	0.276704	3232196000000000	3.74837
-24.375	82.625	2045912503287808	0	#N/A	#N/A	#N/A	0.138443	2332940000000000	3.97738
-20.375	82.625	2051905459060736	0	#N/A	#N/A	0.187892	0.168712	2961645400000000	3.84399
-17.375	84.625	2051970688876544	0	#N/A	#N/A	#N/A	0.818943	3212253600000000	3.7286
-10.375	83.625	2059531710365696	0	#N/A	#N/A	#N/A	0.210821	3527883000000000	3.80198
-23.375	81.625	2061712614227968	0	#N/A	#N/A	0.0931667	#N/A	2712810000000000	4.09325
-15.375	84.625	2080184060608512	0	#N/A	#N/A	#N/A	0.602461	3089036000000000	3.73016
-11.375	83.625	2081496978423808	0	#N/A	#N/A	#N/A	0.1893	3414620300000000	3.83614
-24.375	84.625	2085974213394432	0	#N/A	#N/A	#N/A	#N/A	2530236400000000	4.04458
-26.375	82.625	2107558034669568	0	#N/A	#N/A	0.225788	0.158767	2014746300000000	3.94111
-20.375	93.625	2123806164385792	0	#N/A	226.944	0.665616	0.619683	3222963300000000	4.50177
-13.375	83.625	2126874784301056	0	#N/A	#N/A	#N/A	0.233916	3220063700000000	3.73623
-11.375	82.625	2150102906961920	0	#N/A	#N/A	#N/A	0.500892	3466473000000000	3.82556
-27.375	92.625	2161026485190656	0	#N/A	#N/A	0.0644631	0.0803151	2450662400000000	4.06799
-27.375	104.625	2175799696293888	0	#N/A	#N/A	0.0568673	0.0399781	3928925000000000	3.64585
-13.375	82.625	2198625836859392	0	#N/A	#N/A	#N/A	0.345576	3058449700000000	3.76477
-15.375	83.625	2213755932901376	0	#N/A	#N/A	#N/A	0.725047	3043592300000000	3.75178
-14.375	84.625	2213899143217152	0	#N/A	#N/A	#N/A	0.298179	3173354000000000	3.7996
-24.375	83.625	2239028862648320	0	#N/A	#N/A	#N/A	0.0456275	2411188200000000	4.10033
-21.375	83.625	2253299562577920	0	#N/A	#N/A	#N/A	0.0104052	2928480000000000	4.02347
-14.375	91.625	2258208710197248	0.0286015	2090950872530944	#N/A	0.840636	0.846563	3370537000000000	4.83658
-20.375	95.625	2262800567107584	0	#N/A	215.98	0.555862	0.488443	3253965700000000	4.35575
-27.375	100.625	2271658668720128	0	#N/A	204.389	0.0484866	0.0391102	3441442100000000	3.76051
-26.375	96.625	2296905560227840	0	#N/A	#N/A	#N/A	0.0768276	3470281200000000	3.73631
-28.375	94.625	2299055459794944	0	#N/A	204.113	0.10417	0.0928566	2198848500000000	3.80311
-23.375	99.625	2301199185346560	0	#N/A	213.169	0.0397927	0.0457388	2958938800000000	3.7138
-16.375	84.625	2323594487005184	0	#N/A	#N/A	#N/A	0.484011	3247199000000000	3.84184
-22.375	88.625	2342461741465600	0	#N/A	#N/A	#N/A	0.142162	3154188500000000	3.84559
-26.375	94.625	2342490732494848	0	#N/A	197.663	#N/A	#N/A	2880979000000000	4.62977
-14.375	85.625	2344075575427072	0.113055	2334359822532608	#N/A	#N/A	4.28087	3222336000000000	4.57781
-26.375	83.625	2358161994416128	0	#N/A	#N/A	#N/A	0.0588962	1982989000000000	3.97043
-26.375	84.625	2361309668573184	0	#N/A	#N/A	#N/A	0.0175257	1984557400000000	3.96256
-12.375	81.625	2367173909544960	0	#N/A	#N/A	0.167233	0.144654	3111550000000000	3.63015
-11.375	81.625	2367173909544960	0	#N/A	#N/A	0.133523	0.0544271	3396815500000000	3.6892
-28.375	91.625	2383159509385216	0	#N/A	#N/A	#N/A	0.0471659	1762117300000000	4.06577
-13.375	81.625	2395956096008192	0	#N/A	#N/A	0.234479	0.235337	2990586800000000	3.75386
-21.375	95.625	2400771022782464	0	#N/A	216.268	0.200497	0.301306	3204212300000000	4.02538
-25.375	82.625	2423486299504640	0	#N/A	#N/A	#N/A	0.109896	2057629300000000	4.0346
-11.375	84.625	2442667623448576	0	#N/A	#N/A	#N/A	0.236439	3304542000000000	3.83546
-20.375	84.625	2448302888976384	0	#N/A	#N/A	#N/A	1.05905	2948900000000000	3.67895
-15.375	92.625	2449378778284032	-0.000157191	#N/A	195.845	0.598639	0.671237	3259370000000000	4.79278
-10.375	84.625	2453923927425024	0	#N/A	#N/A	#N/A	0.180951	3326610800000000	3.91279
-23.375	98.625	2459386052083712	0	#N/A	206.727	0.0349091	0.0385493	3062378300000000	3.76873
-15.375	91.625	2468825048023040	-0.0530427	#N/A	#N/A	0.700487	0.76917	3438826800000000	4.77616
-20.375	94.625	2475182136492032	0	#N/A	216.702	#N/A	#N/A	3286697100000000	4.63219
-18.375	87.625	2485777820811264	0	#N/A	#N/A	#N/A	0.536557	3428543500000000	3.68584
-10.375	81.625	2506145361035264	0	#N/A	#N/A	#N/A	0.202976	3587264900000000	3.8107
-13.375	84.625	2519224610193408	0	#N/A	#N/A	#N/A	0.262825	3298873400000000	3.89483
-22.375	98.625	2524647006404608	0	#N/A	223.291	0.0901366	0.104973	3056253600000000	3.78966
-21.375	87.625	2546253913128960	0	#N/A	#N/A	#N/A	0.108592	3206249500000000	3.93189
-22.375	85.625	2573221744345088	0	#N/A	#N/A	#N/A	0.0429185	2977083000000000	3.85455
-29.375	103.625	2582472835465216	0	#N/A	204.484	0.0517596	0.0323894	3074704000000000	3.58025
-23.375	95.625	2601208019681280	0	#N/A	204.426	0.0662151	0.114606	3429401000000000	3.84485
-14.375	101.625	2602858897735680	0.146869	2052035784474624	#N/A	0.287525	0.312601	2797292000000000	4.25459
-29.375	101.625	2605384338505728	0	#N/A	191.872	0.117177	0.0709855	3329912000000000	3.67294
-21.375	81.625	2609029960433664	0	#N/A	#N/A	#N/A	0.231369	2870550000000000	4.00505
-14.375	92.625	2616603598389248	0.0483845	2616603598389248	197.395	0.568813	0.58516	3286733400000000	4.84423
-14.375	93.625	2632824347688960	0.216146	2632824347688960	232.47	0.511441	0.507528	3533570000000000	4.76734
-19.375	82.625	2655865773490176	0	#N/A	#N/A	0.16153	0.132913	3007366400000000	3.88691
-20.375	102.625	2660448235159552	0	#N/A	244.743	#N/A	2.85156	2740059000000000	4.29449
-16.375	81.625	2674550223405056	0	#N/A	#N/A	0.0491607	0.131118	3063782700000000	3.66315
-17.375	92.625	2692305081335808	0.10132	2596378060521472	200.312	0.516334	0.548854	3347815300000000	4.49769
-25.375	96.625	2696159546048512	0	#N/A	194.964	0.0483983	0.109561	3628812800000000	3.92542
-25.375	97.625	2696159546048512	0	#N/A	202.168	0.0430731	0.055521	3522568200000000	3.74717
-16.375	99.625	2737383984332800	0	#N/A	193.576	0.284969	0.450126	2949133700000000	3.95028
-24.375	99.625	2744494839562240	0	#N/A	206.653	0.029808	0.0254643	3034793800000000	3.61975
-22.375	100.625	2755705777946624	0	#N/A	241.523	0.27239	#N/A	3054298600000000	3.94483
-15.375	82.625	2762752745537536	0	#N/A	#N/A	#N/A	0.141679	2992348800000000	3.68168
-27.375	91.625	2762983331594240	0	#N/A	#N/A	#N/A	0.111378	2295470500000000	4.07887
-26.375	100.625	2783949482885120	0	#N/A	206.236	0.0307858	0.0256494	3114048900000000	3.75041
-19.375	87.625	2789997870579712	0	#N/A	#N/A	#N/A	0.342264	3358273300000000	3.59933
-18.375	95.625	2795536767778816	0.0476084	2860339234340864	243.943	0.419254	0.357916	3095286300000000	4.34243
-17.375	81.625	2811666517458944	0	#N/A	#N/A	0.0191401	0.0788913	3180153500000000	3.50758
-20.375	81.625	2815370658316288	0	#N/A	#N/A	0.199124	0.194087	2938511400000000	3.74438
-26.375	97.625	2819378399674368	0	#N/A	190.119	0.0782639	0.0889652	3563839000000000	3.65048
-25.375	95.625	2827789556252672	0	#N/A	#N/A	0.077361	0.158525	3514127200000000	3.97195
-24.375	89.625	2834581510160384	0	#N/A	#N/A	#N/A	#N/A	3011335300000000	4.30269
-26.375	93.625	2846227582418944	0	#N/A	195.664	#N/A	0.101021	2802384600000000	4.03189
-22.375	96.625	2854731886100480	0	#N/A	210.647	0.0441258	0.077982	3226188000000000	3.97017
-17.375	82.625	2855357340712960	0	#N/A	#N/A	0.0475614	0.0685474	3195364400000000	3.60377
-20.375	88.625	2861525450620928	0	#N/A	#N/A	#N/A	0.106433	3393532600000000	3.69425
-17.375	83.625	2865817733562368	0	#N/A	#N/A	#N/A	0.386335	3171632000000000	3.6978
-28.375	104.625	2872094022959104	0	#N/A	#N/A	0.0415328	0.0247792	2767800000000000	3.68938
-21.375	96.625	2876697691029504	0	#N/A	218.577	0.244719	0.234381	3176213700000000	3.93509
-20.375	89.625	2883536889577472	0	#N/A	#N/A	0.126116	0.0206638	3441613700000000	3.90218
-24.375	101.625	2892773485182976	0	#N/A	214.042	0.0566538	0.0623904	2837043600000000	3.59012
-19.375	93.625	2893614761902080	0	#N/A	229.145	0.582318	0.549253	3296750300000000	4.52036
-18.375	81.625	2897153278083072	0	#N/A	#N/A	0.0646946	0.0866695	3069553500000000	3.69685
-25.375	104.625	2897302259761152	0	#N/A	227.201	0.117709	0.129842	5390993000000000	3.78303
-21.375	93.625	2898178701524992	0	#N/A	214.272	0.0471565	0.0842412	3204779500000000	4.06209
-25.375	101.625	2898800666476544	0	#N/A	204.873	0.0421298	0.0374869	2928549500000000	3.6335
-26.375	101.625	2899823137128448	0	#N/A	204.69	0.0358092	0.0311583	2955050200000000	3.55911
-22.375	81.625	2903082211999744	0	#N/A	#N/A	#N/A	0.311393	2828137700000000	3.79234
-15.375	81.625	2905356665618432	0	#N/A	#N/A	0.049708	0.129338	2969134500000000	3.53876
-16.375	94.625	2906971304886272	0.0804894	2906971304886272	235.141	0.564824	0.636891	3251182600000000	4.32355
-21.375	88.625	2924707103899648	0	#N/A	#N/A	#N/A	0.0985936	3317498800000000	3.77363
-21.375	84.625	2938234640269312	0	#N/A	#N/A	#N/A	0.774928	2961806000000000	3.68301
-12.375	84.625	2946620295479296	0	#N/A	#N/A	#N/A	0.142085	3382257200000000	3.73176
-14.375	82.625	2947562772365312	0	#N/A	#N/A	#N/A	0.154103	2995730000000000	3.55984
-28.375	102.625	2954412439896064	0	#N/A	205.281	0.0437806	0.0348788	3065767000000000	3.59617
-27.375	102.625	2959995628945408	0	#N/A	203.009	0.0419848	0.0307623	2891594000000000	3.58305
-10.375	82.625	2975108008247296	0	#N/A	#N/A	#N/A	0.932171	3639230700000000	3.85075
-14.375	81.625	2988321475133440	0	#N/A	#N/A	#N/A	0.125893	2930603000000000	3.58783
-19.375	88.625	2997517268549632	0	#N/A	#N/A	#N/A	1.14835	3375906600000000	3.68749
-18.375	88.625	2997517268549632	0	#N/A	#N/A	#N/A	0.485294	3368913800000000	3.77663
-23.375	100.625	3004907833524224	0	#N/A	227.418	0.0564134	0.07486	2971100500000000	3.64003
-21.375	97.625	3005803871076352	0	#N/A	228.167	0.187685	0.184525	3132404500000000	3.79827
-14.375	94.625	3011723946622976	0.279585	3011723946622976	220.769	0.333845	0.326874	3695056000000000	4.47142
-17.375	93.625	3015568210788352	0.0527784	3015568210788352	248.154	0.459765	0.474379	3145331800000000	4.645
-18.375	92.625	3024956740861952	0.103898	3192524084609024	199.566	0.551602	0.511645	3381237700000000	4.31367
-24.375	95.625	3030907954921472	0	#N/A	204.768	0.0557372	0.102677	3603643200000000	3.83951
-21.375	94.625	3033353938796544	0	#N/A	216.77	#N/A	#N/A	3214490000000000	4.19603
-25.375	99.625	3034151460536320	0	#N/A	207.042	0.0307328	0.0236721	3146039700000000	3.76556
-18.375	84.625	3042566375211008	0	#N/A	#N/A	#N/A	1.0677	3193956500000000	3.60021
-27.375	94.625	3043463218069504	0	#N/A	206.561	0.0690212	0.0797581	2649324800000000	3.93155
-21.375	82.625	3044246244294656	0	#N/A	#N/A	0.118394	0.174317	2886567500000000	3.95666
-17.375	98.625	3059767182360576	0	#N/A	211.935	0.491646	0.604574	3080624300000000	4.15402
-21.375	89.625	3061463157571584	0	#N/A	#N/A	#N/A	0.0365973	3387889500000000	3.71354
-22.375	97.625	3061607307411456	0	#N/A	217.021	0.0466199	0.0709522	3162089700000000	3.78347
-19.375	96.625	3071934556274688	0	#N/A	239.217	0.242151	0.237251	3046134700000000	3.96377
-16.375	82.625	3079950575861760	0	#N/A	#N/A	#N/A	0.121261	3108832400000000	3.59182
-23.375	96.625	3085159565885440	0	#N/A	203.067	0.0300232	0.0495112	3325275600000000	3.88634
-20.375	96.625	3097299827818496	0	#N/A	218.376	0.33404	0.253558	3121957000000000	3.96432
-20.375	97.625	3097299827818496	0	#N/A	223.062	0.208526	0.228657	3054159800000000	3.80439
-26.375	92.625	3101925507596288	0	#N/A	#N/A	#N/A	0.136729	2805623800000000	3.91651
-20.375	90.625	3104846353793024	0	#N/A	#N/A	0.100883	0.0738275	3328872400000000	3.73016
-22.375	82.625	3104855480598528	0	#N/A	#N/A	#N/A	0.716457	2826576200000000	4.12182
-16.375	93.625	3114599419215872	0.0627144	3114599419215872	249.121	0.573023	0.754317	3146864000000000	4.55492
-20.375	87.625	3128521555705856	0	#N/A	#N/A	#N/A	0.222693	3317309000000000	3.7624
-26.375	99.625	3129418666999808	0	#N/A	204.147	0.0433661	0.0307362	3332885000000000	3.89154
-29.375	104.625	3138681837715456	0	#N/A	195.734	0.0417163	0.0227732	2673122700000000	3.71826
-23.375	89.625	3138946783510528	0	#N/A	#N/A	#N/A	0.95907	3112954400000000	3.93437
-10.375	89.625	3139451710603264	0.15742	2767078851346432	#N/A	0.536764	0.556924	3105637000000000	4.51799
-24.375	94.625	3155129951846400	0	#N/A	200.43	0.0635121	0.110804	3622418400000000	3.95164
-23.375	94.625	3156841764749312	0	#N/A	205.385	0.0453901	0.0947278	3467946600000000	3.76842
-20.375	92.625	3162511658450944	0	#N/A	#N/A	0.281469	0.338219	3259835000000000	4.25497
-19.375	94.625	3172284588097536	0.130605	3603219863306240	217.194	0.981954	#N/A	3391526300000000	4.61102
-16.375	92.625	3176507077820416	0.0169422	3152412579725312	200.35	#N/A	#N/A	3287609000000000	4.54007
-19.375	84.625	3197389208813568	0	#N/A	#N/A	#N/A	0.193677	3012852700000000	3.53665
-27.375	93.625	3211961764413440	0	#N/A	202.348	0.0648988	0.0669491	2593269600000000	3.90977
-13.375	92.625	3220776379482112	0.126213	3220776379482112	#N/A	#N/A	0.793369	3400726000000000	4.79617
-25.375	94.625	3228275929251840	0	#N/A	#N/A	#N/A	#N/A	3220818500000000	4.35893
-17.375	94.625	3236098675310592	0.0897654	3236098675310592	246.955	0.47776	0.44655	3180117000000000	4.54889
-27.375	99.625	3245983005671424	0	#N/A	192.629	0.0679372	0.0606529	3546355000000000	3.76228
-22.375	101.625	3246457599557632	0	#N/A	241.534	0.4335	#N/A	2917252400000000	4.16262
-21.375	91.625	3251106364784640	0	#N/A	#N/A	0.0509721	0.0611846	3301835300000000	3.80938
-24.375	97.625	3253561207029760	0	#N/A	205.095	0.02573	0.0269045	3347687600000000	3.61601
-23.375	88.625	3261633061191680	0	#N/A	#N/A	#N/A	1.72705	3120286500000000	3.66732
-27.375	101.625	3263184081256448	0	#N/A	206.521	0.0337166	0.0288611	3081614600000000	3.60522
-20.375	83.625	3271383710695424	0	#N/A	#N/A	0.13021	0.0234072	2949841500000000	3.52978
-18.375	82.625	3271987958906880	0	#N/A	#N/A	0.0312289	0.0493708	3032623500000000	3.71298
-11.375	90.625	3272154120454144	0.062918	2659880762605568	#N/A	#N/A	1.21397	3378627700000000	4.73358
-26.375	102.625	3279012914790400	0	#N/A	200.649	0.0402818	0.0284306	2804602400000000	3.64233
-24.375	100.625	3292314696941568	0	#N/A	206.004	0.0360974	0.0346838	2981084200000000	3.64145
-23.375	97.625	3295553370718208	0	#N/A	206.998	0.0235437	0.0365022	3215259500000000	3.63608
-19.375	81.625	3297262499266560	0	#N/A	#N/A	0.0843881	0.0967061	2977367400000000	3.67248
-11.375	89.625	3300095298633728	0.0752014	2948643225075712	#N/A	0.674778	0.635505	3078045500000000	4.67215
-18.375	93.625	3313673569304576	0	#N/A	241.835	0.442899	0.401061	3330419000000000	4.37786
-23.375	101.625	3329488444194816	0	#N/A	234.416	0.109186	0.13591	2855645400000000	3.86835
-14.375	95.625	3332498410962944	0	#N/A	207.314	0.307777	0.30653	3728404000000000	4.09182
-28.375	101.625	3337776120463360	0	#N/A	202.503	0.0601865	0.0492246	3416378300000000	3.67405
-15.375	94.625	3345111924604928	0.0049465	3345111924604928	227.174	0.46944	0.396779	3491752000000000	4.33936
-16.375	102.625	3355164563996672	0	#N/A	#N/A	0.218955	0.185469	2564492500000000	3.82625
-19.375	97.625	3355927725998080	0	#N/A	250.599	0.286573	0.310381	3022891400000000	3.80085
-22.375	99.625	3368178046468096	0	#N/A	229.763	0.0911474	0.110139	3077316000000000	3.71197
-24.375	92.625	3380984028332032	0	#N/A	#N/A	#N/A	0.12807	3323373200000000	3.98606
-19.375	92.625	3381269912092672	0	#N/A	199.871	0.497883	0.467687	3299927500000000	4.25973
-22.375	94.625	3417849074810880	0	#N/A	204.936	0.046547	0.0828731	3316594100000000	3.91428
-18.375	94.625	3420949772763136	0.0421596	3413473576878080	234.62	0.622332	0.542702	3322259000000000	4.46608
-22.375	86.625	3423215099576320	0	#N/A	#N/A	#N/A	0.122107	3046083700000000	3.89758
-21.375	90.625	3425070257012736	0	#N/A	#N/A	0.0975257	0.0792839	3347490500000000	3.82442
-29.375	102.625	3426244393697280	0	#N/A	203.966	0.061598	0.0459951	3202988200000000	3.6214
-26.375	91.625	3431552704839680	0	#N/A	#N/A	#N/A	0.136292	2762777200000000	4.0606
-24.375	102.625	3439286330327040	0	#N/A	230.08	0.0727108	0.125912	2876196800000000	3.70032
-17.375	91.625	3466474278617088	0.142778	3466474278617088	#N/A	0.626039	1.02075	3567669000000000	4.39613
-16.375	91.625	3466474278617088	-0.0016252	#N/A	#N/A	0.687177	0.804982	3543382400000000	4.56008
-25.375	100.625	3503879954104320	0	#N/A	206.185	0.0319394	0.0271802	3023723000000000	3.59687
-23.375	92.625	3512239302639616	0	#N/A	#N/A	0.0517946	0.0547206	3446593000000000	3.79013
-12.375	89.625	3527701990211584	0.0116645	3280008005025792	#N/A	#N/A	1.03067	3235347600000000	5.05963
-19.375	83.625	3532075340660736	0	#N/A	#N/A	0.178771	0.0200387	3003573000000000	3.47749
-16.375	98.625	3545420072484864	0	#N/A	195.901	0.253068	0.246195	3103940700000000	3.74493
-21.375	100.625	3545863527858176	0	#N/A	235.73	0.444199	0.565617	3048761000000000	3.95628
-18.375	96.625	3559462199623680	0	#N/A	248.698	0.316152	0.347874	3036632600000000	4.01109
-22.375	95.625	3561658806960128	0	#N/A	205.375	0.0822392	0.268009	3319216800000000	3.97424
-21.375	98.625	3578118732251136	0	#N/A	233.729	0.248381	0.268098	3119529200000000	3.75292
-19.375	99.625	3591300523753472	0	#N/A	253.241	0.337143	0.526005	2989959500000000	4.22808
-24.375	96.625	3597601777647616	0	#N/A	203.747	0.0328209	0.0446601	3482702000000000	3.72982
-19.375	89.625	3597699488153600	0	#N/A	#N/A	0.120393	0.104068	3448402000000000	3.92317
-23.375	90.625	3599494784483328	0	#N/A	#N/A	#N/A	0.206367	3179540700000000	3.80556
-15.375	95.625	3615903438602240	0	#N/A	209.269	0.406194	0.349333	3503457400000000	4.08935
-14.375	90.625	3623654512394240	0.0515237	3193651781959680	#N/A	#N/A	1.12939	3462248800000000	4.89847
-17.375	90.625	3640275230523392	0.0940797	3632848963633152	#N/A	0.720387	0.924798	3546716300000000	4.54657
-26.375	98.625	3643602219565056	0	#N/A	200.624	0.0552589	0.0425889	3495210000000000	3.73385
-22.375	89.625	3656824813256704	0	#N/A	#N/A	#N/A	0.173823	3226713400000000	3.79974
-13.375	91.625	3690593188315136	0.129973	3437560827215872	#N/A	#N/A	1.01935	3365984700000000	4.9927
-20.375	91.625	3697236965851136	0	#N/A	#N/A	0.0910725	0.127914	3280678300000000	3.89717
-22.375	90.625	3698289501274112	0	#N/A	#N/A	0.0677512	0.101242	3319133000000000	3.7076
-22.375	92.625	3711991252254720	0	#N/A	#N/A	0.0434018	0.0445644	3390016000000000	3.77514
-21.375	99.625	3724431625027584	0	#N/A	231.575	0.39692	0.413702	3114216400000000	3.934
-15.375	96.625	3725284176035840	0	#N/A	#N/A	0.280678	0.268545	3309225600000000	3.90415
-15.375	86.625	3731669718663168	0.0340157	3603252612431872	#N/A	#N/A	1.48058	3379184200000000	4.61975
-20.375	100.625	3736349890838528	0	#N/A	241.21	0.406227	0.814469	2930734300000000	4.16128
-25.375	103.625	3745971691323392	0	#N/A	208.169	0.0719414	0.0635373	3379868100000000	3.6464
-16.375	90.625	3754974748082176	0.0244187	3378104521195520	#N/A	0.987423	1.17288	3652275000000000	4.65888
-19.375	102.625	3766425936199680	0	#N/A	246.293	#N/A	4.99927	2736389200000000	4.37831
-10.375	90.625	3772755644252160	0.110865	2767078851346432	#N/A	#N/A	#N/A	3570995800000000	4.57796
-17.375	95.625	3795800828149760	0.128983	3759952883613696	241.135	0.434942	0.433436	3131718400000000	4.27535
-16.375	86.625	3798306136260608	0	#N/A	#N/A	#N/A	0.465067	3344127300000000	4.13346
-16.375	104.625	3802974765711360	0.356504	3802974765711360	231.976	0.323797	0.290024	3494009900000000	4.12523
-23.375	93.625	3803313799692288	0	#N/A	201.681	0.0633331	0.0833143	3499937400000000	3.71919
-22.375	93.625	3803313799692288	0	#N/A	204.14	0.049787	0.0811741	3317192200000000	3.67635
-23.375	91.625	3817350558121984	0	#N/A	#N/A	0.0660061	0.072855	3306489700000000	3.73451
-15.375	90.625	3818250353770496	0.0057696	3769430265823232	#N/A	0.762539	0.834065	3585758100000000	4.7267
-13.375	89.625	3822740205207552	0.0589885	3193651781959680	#N/A	#N/A	1.71861	3444695800000000	5.10891
-22.375	91.625	3832330330308608	0	#N/A	#N/A	0.0511853	0.0577901	3345141500000000	3.77509
-16.375	103.625	3833470375690240	0.317161	3849276123774976	201.534	0.245594	0.231328	2694513000000000	3.89043
-17.375	102.625	3837616361308160	0	#N/A	#N/A	0.293728	0.28579	2585284700000000	3.75772
-25.375	98.625	3853533241671680	0	#N/A	204.12	0.035422	0.0273808	3357102400000000	3.5893
-24.375	98.625	3853533241671680	0	#N/A	205.779	0.0299618	0.0248357	3183133700000000	3.65231
-16.375	96.625	3854616915607552	0	#N/A	197.436	0.411351	0.396696	3206278700000000	3.93194
-16.375	87.625	3859366344130560	-0.00575908	#N/A	#N/A	1.00291	1.75605	3492430400000000	4.23132
-15.375	103.625	3872986222297088	0.40325	3871220990738432	209.944	0.344123	0.322293	2579214800000000	3.90682
-15.375	104.625	3872986222297088	0.527374	3871220990738432	242.218	0.418134	0.426155	2951311500000000	3.98932
-18.375	83.625	3887004458680320	0	#N/A	#N/A	#N/A	0.0142521	3088071300000000	3.64946
-10.375	85.625	3888877601292288	0.108479	4036029623304192	#N/A	#N/A	1.40339	3259061700000000	4.15296
-12.375	87.625	3891461829427200	0.0878262	3482114670460928	#N/A	1.25276	1.05697	3245327800000000	4.55231
-16.375	89.625	3899331551690752	0.0385976	3814385151639552	#N/A	1.01941	1.07332	3670922500000000	4.69298
-17.375	87.625	3901624527355904	0.0468321	4241844724563968	#N/A	1.00151	0.852345	3520087800000000	3.99201
-18.375	102.625	3905182370889728	0	#N/A	208.91	0.589625	0.576971	2676908700000000	4.19644
-17.375	103.625	3906958339866624	0	#N/A	193.641	0.402644	0.333761	2856889300000000	4.04622
-15.375	93.625	3930429262397440	0.00932158	3610929598038016	241.243	0.563049	0.653942	3300806400000000	4.54471
-14.375	96.625	3938294152822784	0	#N/A	#N/A	0.455969	0.398426	3454639800000000	3.93096
-11.375	85.625	3960630398681088	0.155957	3576846885060608	#N/A	#N/A	#N/A	3231929600000000	4.35452
-20.375	99.625	3960721398300672	0	#N/A	236.4	0.331901	0.366463	3040831000000000	3.88098
-24.375	103.625	3968363487297536	0.210881	3968363487297536	246.341	0.146631	0.322058	3627966400000000	3.68534
-15.375	102.625	3969358309097472	0.357826	3859960928665600	#N/A	0.310335	0.301641	2579411600000000	3.74032
-13.375	87.625	3969742171799552	0.0821241	3660625322442752	#N/A	1.03594	1.32392	3460877400000000	4.56562
-21.375	92.625	3972363444027392	0	#N/A	#N/A	0.0588271	0.0911592	3286633500000000	3.78945
-12.375	85.625	3976457621602304	0.152603	3958415537733632	#N/A	#N/A	0.0254853	3262713200000000	4.16826
-12.375	86.625	3976457621602304	0.0886027	3655743555239936	#N/A	1.18449	1.75744	3231844000000000	4.50291
-12.375	90.625	3998385308696576	0.0385254	2937801922314240	#N/A	#N/A	#N/A	3254407300000000	5.05132
-15.375	98.625	4005058614132736	0	#N/A	192.622	0.183015	0.17842	3067877200000000	3.53255
-15.375	99.625	4012456695300096	0	#N/A	199.429	0.187922	0.229183	2958464700000000	3.65163
-12.375	91.625	4018899683115008	0.0946937	3284196403445760	#N/A	#N/A	1.00672	3448478600000000	5.11325
-17.375	88.625	4032150730964992	0.0450723	3754922403168256	#N/A	0.999918	0.459595	3505431000000000	4.34923
-16.375	88.625	4032150730964992	0.0244567	3754922403168256	#N/A	1.03826	1.25124	3620393800000000	4.39027
-25.375	102.625	4035524427776000	0	#N/A	202.945	0.0449786	0.0379296	2834769100000000	3.42719
-20.375	101.625	4046458609205248	0.00711002	4127363713466368	246.929	0.641028	4.64539	2685010600000000	4.31787
-14.375	86.625	4048799366381568	0.0685863	3754747651686400	#N/A	#N/A	1.60215	3338787000000000	4.56354
-13.375	86.625	4048799366381568	0.0890785	3668280027906048	#N/A	#N/A	1.72078	3378037000000000	4.66141
-18.375	97.625	4053308813606912	0	#N/A	248.974	0.451859	0.579614	3071056200000000	4.01137
-10.375	88.625	4055854387036160	0.129942	3604621364822016	#N/A	0.809385	#N/A	2954911700000000	4.57892
-12.375	88.625	4058282385735680	0.0407254	3678154426155008	#N/A	#N/A	0.931927	3260962000000000	4.85334
-15.375	97.625	4063032888000512	0	#N/A	#N/A	0.235589	0.228392	3219144300000000	3.75345
-17.375	97.625	4063882486218752	0	#N/A	215.619	0.493187	0.476803	3117514000000000	3.9705
-16.375	95.625	4077024280838144	0.109009	4072708107141120	211.657	0.597892	0.514984	3260039000000000	4.10753
-11.375	88.625	4089604508483584	0.148105	4015873341784064	#N/A	0.713407	0.632997	3067758800000000	4.49733
-11.375	86.625	4096155407351808	0.143571	3748644503158784	#N/A	1.14452	1.3031	3109408700000000	4.57617
-18.375	90.625	4104801981825024	0.11662	4102955414323200	#N/A	0.322392	0.365749	3463613000000000	4.16692
-18.375	89.625	4110917209948160	0	#N/A	#N/A	0.267322	0.353032	3517189500000000	4.12402
-16.375	97.625	4127659529338880	0	#N/A	195.89	0.314901	0.288453	3171479000000000	3.77485
-10.375	104.625	4129102101479424	0.441932	4129102101479424	#N/A	0.380242	0.281924	3421685800000000	3.96537
-17.375	104.625	4132314737016832	0	#N/A	214.437	0.450532	0.343908	3853689700000000	4.03903
-26.375	104.625	4138191594455040	0	#N/A	209.886	0.0853408	0.0598722	5005257000000000	3.63438
-13.375	88.625	4163954955780096	0.0702705	3746853501796352	#N/A	#N/A	1.19628	3485178900000000	4.73178
-20.375	98.625	4166128209231872	0	#N/A	232.73	0.243344	0.287715	3077717200000000	3.76074
-15.375	88.625	4189246676008960	-0.0109209	#N/A	#N/A	0.933639	0.830559	3633930500000000	4.47874
-13.375	104.625	4206132339933184	0.665578	3641519965732864	#N/A	0.563477	0.64571	2539778700000000	4.08599
-17.375	96.625	4207846568755200	0	#N/A	231.894	0.484514	0.501547	3155735300000000	3.98568
-28.375	103.625	4241289868476416	0	#N/A	200.321	0.0440568	0.0267738	2909110500000000	3.57255
-17.375	89.625	4246608380166144	0.0589317	3814385151639552	#N/A	1.03496	0.992281	3579761300000000	4.64284
-13.375	90.625	4253137535762432	0.118395	3094502461931520	#N/A	#N/A	#N/A	3368348500000000	5.2678
-11.375	87.625	4257718655254528	0.127183	4250853150031872	#N/A	1.10286	0.735749	3067547200000000	4.51894
-10.375	102.625	4266824522792960	0.315245	4089342515478528	#N/A	0.301526	0.227943	3555879700000000	3.74267
-19.375	90.625	4272805533188096	0	#N/A	#N/A	0.132864	0.152732	3401681700000000	3.94029
-17.375	100.625	4273970006196224	0	#N/A	198.691	0.557867	1.20147	2821258000000000	4.25348
-13.375	85.625	4288556788875264	0.1386	3846328165597184	#N/A	#N/A	5.76385	3291154500000000	4.50648
-24.375	93.625	4311576471404544	0	#N/A	191.375	0.0861971	0.140005	3529167000000000	3.67168
-10.375	86.625	4318387752665088	0.106011	3799135870255104	#N/A	#N/A	0.781935	3151037000000000	4.30783
-17.375	99.625	4330659816407040	0	#N/A	205.078	0.642573	0.893397	2955882000000000	4.13181
-14.375	87.625	4332311768203264	0.0134831	4229469850042368	#N/A	0.937085	1.18849	3678641000000000	4.4103
-14.375	97.625	4335335425179648	0	#N/A	#N/A	#N/A	#N/A	3241632700000000	3.66368
-19.375	98.625	4359665609605120	0	#N/A	254.359	0.310642	0.403089	3055298000000000	3.94843
-14.375	102.625	4359809759444992	0.31237	3554619355561984	#N/A	#N/A	#N/A	2626110200000000	3.93225
-21.375	103.625	4359810833186816	0.0861855	3727794047549440	254.378	0.694437	0.999286	3327070400000000	4.46746
-10.375	101.625	4361455537225728	0.406834	4266824522792960	#N/A	0.326742	0.24234	3575953300000000	4.05001
-18.375	99.625	4361912682807296	0	#N/A	249.28	#N/A	1.09939	2939339500000000	4.23516
-18.375	91.625	4397423472410624	0.0843419	4328166856327168	#N/A	0.508204	0.529201	3424162700000000	4.23892
-10.375	93.625	4430475393236992	0.118239	3391859422396416	205.875	#N/A	#N/A	4008508000000000	4.46146
-13.375	97.625	4438236399140864	0.39646	4069426752126976	200.14	#N/A	#N/A	3327851000000000	3.81049
-22.375	103.625	4443682686107648	0.133137	3948341960376320	254.968	#N/A	1.48911	3353319600000000	4.21874
-12.375	92.625	4444865949597696	0.194626	3579874837004288	#N/A	#N/A	0.8674	3731668600000000	4.89095
-13.375	95.625	4478259588759552	0.289672	3556542427168768	215.056	0.366187	0.355235	3832230200000000	4.09588
-10.375	94.625	4490744790253568	0.198765	4444538995212288	227.052	#N/A	#N/A	4083279600000000	4.27671
-13.375	94.625	4492278362013696	0.356479	3556542427168768	201.871	#N/A	#N/A	3808165800000000	4.43751
-27.375	103.625	4495629241810944	0	#N/A	196.433	0.042576	0.0302875	2743418400000000	3.53718
-14.375	104.625	4503420849356800	0.56962	4503420849356800	230.986	0.53582	0.514391	2568278800000000	3.94106
-14.375	88.625	4519282163580928	0.0171224	4221137881923584	#N/A	0.863765	0.871097	3682982000000000	4.65943
-15.375	89.625	4522969929875456	0.0339539	4238561758937088	#N/A	#N/A	0.952153	3756270800000000	4.75789
-10.375	100.625	4539583937118208	0.670141	4539583937118208	200.691	0.399111	0.430649	3656725500000000	4.10422
-11.375	102.625	4553739612454912	0.455772	4310050415837184	#N/A	#N/A	#N/A	3164716000000000	3.87095
-13.375	93.625	4570336976699392	0.356335	4017760979910656	222.597	0.55072	#N/A	3691977200000000	4.55261
-24.375	104.625	4606796417204224	0.142278	4606796417204224	247.116	0.314268	0.722461	5614556300000000	3.88021
-14.375	89.625	4630663013597184	0.0734744	3813827074326528	#N/A	#N/A	1.49097	3634915600000000	4.88801
-27.375	97.625	4651056055189504	0	#N/A	#N/A	#N/A	#N/A	3145069300000000	3.88199
-27.375	98.625	4651056055189504	0	#N/A	#N/A	#N/A	0.0614423	3420343400000000	3.58379
-12.375	98.625	4664955643101184	0.577594	4664955643101184	239.694	#N/A	0.960322	3360440000000000	3.92499
-14.375	99.625	4687833323274240	0	#N/A	#N/A	0.214536	2.63788	2996904700000000	3.69967
-14.375	103.625	4696762023411712	0.475756	4507671256367104	218.208	0.568774	0.551257	2555891000000000	3.74829
-11.375	91.625	4706419257376768	0.111077	3406138846478336	#N/A	#N/A	#N/A	3690635000000000	4.85525
-26.375	103.625	4722945754660864	0	#N/A	195.293	0.0493656	0.0371202	3065278200000000	3.58285
-21.375	101.625	4726971749629952	0	#N/A	240.234	0.685137	2.98373	2828595400000000	4.23075
-18.375	98.625	4755156935639040	0	#N/A	249.66	0.375138	0.841083	3083991300000000	4.30509
-11.375	98.625	4756174842888192	0.514145	4635440627843072	224.032	#N/A	1.64597	3637851800000000	3.94177
-10.375	103.625	4785032728150016	0.398937	4358811447984128	#N/A	0.424525	0.35959	3487892700000000	3.94033
-10.375	87.625	4788333410516992	0.0830757	4388112251748352	#N/A	0.834601	0.720644	2983575800000000	4.47978
-19.375	91.625	4790521696354304	0	#N/A	#N/A	0.246453	0.315151	3328055300000000	4.20799
-20.375	103.625	4794616410800128	0.0387657	3332131996565504	242.724	#N/A	0.818858	3340238700000000	4.67387
-15.375	87.625	4832521644670976	0.0147385	4552271807381504	#N/A	0.897986	1.30518	3515984200000000	4.27026
-12.375	97.625	4850711904911360	0.492275	4602043499020288	237.602	#N/A	1.12554	3592583400000000	3.81029
-13.375	103.625	4853759721078784	0.402669	4179949950861312	#N/A	0.659026	0.569535	2588086000000000	4.09357
-13.375	98.625	4906166912024576	0.476058	3780144598614016	#N/A	#N/A	2.5026	3180252000000000	3.80075
-11.375	101.625	4927786703650816	0.573821	4142248459501568	#N/A	#N/A	#N/A	3263964200000000	3.74406
-18.375	104.625	4931515809005568	0	#N/A	204.715	0.740837	0.773555	4362119600000000	4.19005
-13.375	96.625	4992453878743040	0.358322	4910981570363392	213.265	0.335325	0.338247	3540610000000000	3.80342
-18.375	103.625	5006544592699392	0	#N/A	201.587	0.749845	0.696508	3114486400000000	4.35361
-23.375	102.625	5055513662324736	0.168694	5129271672569856	252.464	0.360806	1.73959	2878075300000000	4.14963
-14.375	98.625	5057040523198464	0	#N/A	#N/A	0.313194	2.61484	3097940000000000	3.76023
-11.375	92.625	5094366473355264	0.167142	3884421304287232	#N/A	#N/A	#N/A	3957658300000000	4.77489
-10.375	92.625	5195672403836928	0.0621389	3536282797998080	#N/A	#N/A	#N/A	3999746300000000	4.65139
-19.375	103.625	5245194987372544	0	#N/A	224.578	#N/A	1.19436	3276250000000000	4.49497
-11.375	103.625	5286463180636160	0.558906	4046018643492864	#N/A	0.61802	#N/A	3096663600000000	3.96835
-23.375	103.625	5313412489805824	0.203796	4831890284478464	254.435	0.442619	1.22839	3484981800000000	3.99077
-11.375	95.625	5389474750005248	0.35327	4292034907078656	206.776	#N/A	#N/A	4097378400000000	4.3255
-10.375	91.625	5444928146505728	0.0659753	3626199280517120	#N/A	#N/A	#N/A	3791619400000000	4.56696
-12.375	93.625	5451358249418752	0.342045	4649225862250496	237.048	#N/A	#N/A	3867839200000000	4.58113
-12.375	96.625	5512532542357504	0.37801	4807332198350848	238.728	#N/A	#N/A	3816154400000000	4.05347
-13.375	101.625	5634816703725568	0.386788	2461362005475328	#N/A	0.525124	#N/A	2886385000000000	3.91661
-19.375	100.625	5688303542075392	0	#N/A	252.504	0.45573	2.3315	2847762500000000	4.29875
-12.375	95.625	5689562504364032	0.340761	4472438297460736	227.898	#N/A	#N/A	3929880600000000	4.07766
-28.375	99.625	5787329918664704	0	#N/A	#N/A	#N/A	#N/A	3282925400000000	4.18694
-11.375	97.625	5880835651665920	0.49026	4820610089746432	228.469	#N/A	2.36496	3761262800000000	4.11687
-11.375	93.625	5926683353808896	0.311136	4420578446409728	229.224	#N/A	#N/A	3987555300000000	4.56994
-12.375	94.625	5949702231031808	0.346362	4656400605118464	223.721	#N/A	#N/A	3946882700000000	4.32461
-11.375	94.625	5949702231031808	0.315201	5064226540355584	233.171	#N/A	#N/A	4019247000000000	4.53156
-10.375	95.625	5959627363581952	0.309885	4813224356610048	195.201	#N/A	#N/A	4180466700000000	4.32156
-18.375	100.625	6116142414299136	0	#N/A	242.607	#N/A	3.91345	2811876000000000	4.29988
-10.375	98.625	6213368662720512	0.246938	5472220516188160	193.651	#N/A	1.83247	3798918400000000	4.00393
-23.375	104.625	6353178975010816	0.153484	5802813275766784	254.971	0.47587	0.637965	5490387000000000	4.24178
-10.375	97.625	6505593405702144	0.300106	4881084303015936	#N/A	#N/A	2.01055	3845190500000000	4.12896
-11.375	104.625	6519748544167936	0.436905	4838047656968192	#N/A	#N/A	0.351008	3070542000000000	3.75335
-19.375	104.625	6625425140744192	0	#N/A	215.135	#N/A	0.917824	4701100000000000	4.54022
-22.375	104.625	6687323135672320	0.115208	4790848650739712	255	#N/A	#N/A	5264128000000000	4.61401
-11.375	96.625	6741818217594880	0.385402	4961560178982912	201.44	#N/A	#N/A	3958694200000000	4.27341
-10.375	96.625	6973509154635776	0.393579	4970960251781120	#N/A	#N/A	#N/A	4040280000000000	4.26115
-21.375	104.625	7006811794178048	0.0382578	4646034701549568	254.182	#N/A	#N/A	5026487000000000	4.69853
-20.375	104.625	7057396845248512	-0.0148612	#N/A	234.854	#N/A	#N/A	4864410000000000	4.85883
-13.375	99.625	7069055533973504	0.291609	4448320982351872	#N/A	#N/A	3.95686	3058143100000000	3.80354
-12.375	103.625	7647755669340160	0.465366	4156627741573120	#N/A	#N/A	#N/A	2747040700000000	3.93644
-13.375	102.625	7658983250722816	0.417733	4631923049627648	#N/A	#N/A	#N/A	2687611500000000	3.9221
-12.375	104.625	7933632450658304	0.61716	4156627741573120	#N/A	#N/A	#N/A	2698667800000000	4.31513
-12.375	102.625	8039898531495936	0.435455	4587116340183040	#N/A	#N/A	#N/A	2825854000000000	3.76578
-12.375	101.625	8452105333374976	0.572061	4560968042414080	#N/A	#N/A	#N/A	3007512200000000	3.81182

## Sheet: C1b_20
lat	lon	HCHO VCD correct	SO2	HCHO VCD clear	green	VIIRS AOD	TROPOMI AOD	HCHO CAMS	BrO_column_number_density (1e13)
-25.375	85.625	269187746365440	0	#N/A	203.413	#N/A	#N/A	2470438300000000	4.61445
-26.375	85.625	553420494733312	0	#N/A	#N/A	#N/A	#N/A	2428573200000000	4.40086
-25.375	82.625	671202993504256	0	#N/A	#N/A	#N/A	0.232357	2431885400000000	4.10058
-25.375	84.625	832607394725888	0	#N/A	194.009	#N/A	#N/A	2475789600000000	4.16789
-28.375	88.625	907816902590464	0	#N/A	197.571	0.267562	#N/A	2303024500000000	4.08644
-26.375	86.625	923272677949440	0	#N/A	194.884	#N/A	#N/A	2461238500000000	4.10058
-27.375	77.625	1085215963348992	0	#N/A	#N/A	0.16148	#N/A	2759589500000000	4.31784
-28.375	87.625	1103639225565184	0	#N/A	191.544	0.219424	0.178233	2249019600000000	4.29736
-26.375	83.625	1220681379348480	0	#N/A	#N/A	#N/A	#N/A	2388127000000000	4.19381
-29.375	87.625	1264224965754880	0	#N/A	#N/A	0.172274	0.118801	2170614700000000	4.14617
-26.375	88.625	1266172733423616	0	#N/A	201.914	#N/A	#N/A	2664958800000000	4.53521
-27.375	89.625	1281549387431936	0	#N/A	#N/A	#N/A	#N/A	2529605800000000	4.55023
-25.375	86.625	1289998661844992	0	#N/A	210.461	#N/A	#N/A	2487905700000000	4.56753
-28.375	86.625	1306485430681600	0	#N/A	#N/A	0.18012	0.135471	2352294800000000	4.16511
-27.375	86.625	1370470779715584	0	#N/A	#N/A	0.222811	#N/A	2435469300000000	4.40115
-29.375	89.625	1433592035016704	0	#N/A	#N/A	0.240403	0.145353	2180303100000000	4.02188
-28.375	89.625	1439192269717504	0	#N/A	#N/A	0.272318	0.19825	2345092400000000	4.24198
-27.375	88.625	1531769752911872	0	#N/A	#N/A	#N/A	#N/A	2370132300000000	4.35293
-27.375	85.625	1555131690647552	0	#N/A	#N/A	0.204967	0.136183	2456430800000000	4.14885
-26.375	84.625	1555237722652672	0	#N/A	#N/A	#N/A	#N/A	2447282300000000	3.96827
-27.375	87.625	1562000551313408	0	#N/A	190.019	#N/A	#N/A	2432773600000000	4.17731
-28.375	83.625	1567268731355136	0	#N/A	#N/A	0.2089	0.201719	2416656000000000	4.04769
-26.375	87.625	1569443863855104	0	#N/A	197.696	#N/A	#N/A	2563175300000000	4.30502
-26.375	79.625	1618299519500288	0	#N/A	#N/A	0.0762964	0.0756002	2524644000000000	3.95728
-26.375	80.625	1618299519500288	0	#N/A	#N/A	0.0614384	0.07517	2482197000000000	3.81175
-24.375	76.625	1666184378318848	0	#N/A	#N/A	0.106583	0.144935	2745243800000000	3.88292
-29.375	82.625	1696032790413312	0	#N/A	#N/A	0.150415	0.170342	2402094100000000	3.8827
-27.375	79.625	1727085538181120	0	#N/A	#N/A	0.115595	0.122495	2595014700000000	3.90426
-25.375	78.625	1748828004810752	0	#N/A	#N/A	0.0712426	0.0773298	2563266500000000	3.9887
-29.375	80.625	1765069423640576	0	#N/A	#N/A	0.217966	#N/A	2512736000000000	4.04382
-26.375	78.625	1784484017995776	0	#N/A	#N/A	0.0889238	0.0892361	2565560900000000	4.14601
-29.375	86.625	1831337279356928	0	#N/A	#N/A	0.142354	0.0884208	2241364700000000	3.97449
-27.375	78.625	1841310193418240	0	#N/A	#N/A	0.119973	0.15801	2642751000000000	4.08789
-28.375	81.625	1846938613841920	0	#N/A	#N/A	0.144442	0.146399	2473061200000000	3.898
-29.375	83.625	1854149863931904	0	#N/A	#N/A	0.193497	2.83614	2349675700000000	3.88023
-25.375	77.625	1858513282269184	0	#N/A	#N/A	0.144658	0.148107	2697420000000000	4.17088
-28.375	82.625	1868682019995648	0	#N/A	#N/A	0.141714	0.121404	2463500400000000	4.04985
-25.375	79.625	1878237516922880	0	#N/A	#N/A	0.0653713	0.0819879	2513784800000000	3.93515
-29.375	88.625	1909203828473856	0	#N/A	#N/A	0.222017	0.159401	2143289300000000	4.08212
-29.375	79.625	1933394023809024	0	#N/A	#N/A	#N/A	#N/A	2562453000000000	4.08063
-27.375	76.625	1939231421235200	0	#N/A	#N/A	0.0803338	0.104585	2891993100000000	4.14045
-20.375	77.625	1943098233978880	0	#N/A	205.347	#N/A	#N/A	3052426800000000	4.34185
-20.375	78.625	1943098233978880	0	#N/A	204.636	#N/A	#N/A	3124309500000000	4.15086
-29.375	85.625	1951657030057984	0	#N/A	#N/A	0.165859	0.910357	2311392500000000	3.85211
-26.375	81.625	1951774470569984	0	#N/A	#N/A	0.0968105	0.134793	2438852400000000	3.91632
-29.375	84.625	1960907584307200	0	#N/A	#N/A	0.191179	2.7184	2341297000000000	3.84725
-28.375	85.625	2022561437188096	0	#N/A	#N/A	0.193014	0.135543	2390545200000000	3.98022
-24.375	79.625	2031517249306624	0	#N/A	#N/A	0.11733	0.157751	2590819800000000	3.95792
-28.375	77.625	2047717463293952	0	#N/A	#N/A	0.102373	0.0963762	2679545800000000	4.0297
-28.375	79.625	2114445014728704	0	#N/A	#N/A	0.139004	0.238664	2611738000000000	3.8735
-26.375	69.625	2117435519926272	0	#N/A	#N/A	#N/A	0.000896944	3223645400000000	3.87047
-25.375	70.625	2141498611073024	0	#N/A	#N/A	0.0934555	0.0468404	2907213400000000	4.00555
-29.375	78.625	2145196712132608	0	#N/A	#N/A	0.174249	0.15448	2575789300000000	4.03001
-25.375	71.625	2212405702557696	0	#N/A	#N/A	0.0879817	0.0339107	2767274500000000	4.05831
-26.375	76.625	2242096945692672	0	#N/A	#N/A	0.0856842	0.112882	2876039800000000	3.99216
-25.375	68.625	2256512466550784	0	#N/A	#N/A	#N/A	1.26742	3214095600000000	3.9283
-29.375	81.625	2258104020369408	0	#N/A	#N/A	#N/A	#N/A	2428653400000000	4.30521
-23.375	77.625	2258690283405312	0	#N/A	#N/A	0.127415	0.147838	2758937700000000	3.87738
-21.375	75.625	2265006569684992	0	#N/A	#N/A	0.173535	0.260772	2960425000000000	4.00896
-24.375	75.625	2266252647071744	0	#N/A	#N/A	0.0599662	0.131299	2715454400000000	3.92105
-26.375	68.625	2267018224992256	0	#N/A	#N/A	#N/A	#N/A	3349609600000000	4.00135
-28.375	78.625	2270887990525952	0	#N/A	#N/A	0.178175	0.108243	2650714200000000	4.02668
-24.375	82.625	2275184299999232	0	#N/A	#N/A	0.185337	0.339889	2615586200000000	4.08465
-25.375	87.625	2278427000307712	0	#N/A	202.366	#N/A	#N/A	2654256200000000	4.43761
-25.375	88.625	2278427000307712	0	#N/A	196.143	#N/A	#N/A	2873267400000000	4.21679
-24.375	88.625	2278427000307712	0	#N/A	195.181	#N/A	#N/A	3132557200000000	4.68759
-27.375	68.625	2294055580991488	0	#N/A	#N/A	#N/A	1.66394	3389293400000000	4.14711
-27.375	82.625	2320469898297344	0	#N/A	#N/A	0.111907	0.143908	2463232200000000	4.46971
-21.375	79.625	2340071860600832	0	#N/A	192.558	0.318849	0.388429	3042731200000000	4.1646
-24.375	87.625	2350532521885696	0	#N/A	227.497	#N/A	#N/A	3001489600000000	4.93309
-24.375	68.625	2373316786520064	0	#N/A	#N/A	#N/A	1.26742	3051127600000000	3.93581
-26.375	70.625	2379747426304000	0	#N/A	#N/A	0.0776301	0.0519667	3094088000000000	4.01286
-18.375	70.625	2386348254167040	0	#N/A	#N/A	0.387575	0.42602	2896525400000000	4.00704
-26.375	75.625	2392549113200640	0	#N/A	#N/A	0.0780398	0.12486	2955852600000000	4.01072
-24.375	77.625	2408571220262912	0	#N/A	#N/A	0.143424	0.1853	2679389000000000	3.82211
-25.375	69.625	2411641853444096	0	#N/A	#N/A	#N/A	0.0206767	3052912100000000	3.86277
-25.375	75.625	2414529950515200	0	#N/A	#N/A	0.0765854	0.147326	2859552000000000	3.96823
-27.375	80.625	2421221777997824	0	#N/A	#N/A	0.0856418	0.0775768	2478406000000000	3.87023
-18.375	71.625	2441346921005056	0	#N/A	#N/A	0.275183	0.353442	2941305300000000	3.90991
-24.375	78.625	2444760077828096	0	#N/A	#N/A	0.124563	0.152174	2614756200000000	3.89823
-27.375	75.625	2454392347295744	0	#N/A	#N/A	0.0866098	0.104538	2917173700000000	4.16114
-25.375	76.625	2455922160959488	0	#N/A	#N/A	0.0906828	0.126413	2802701600000000	3.78476
-28.375	84.625	2458231242752000	0	#N/A	#N/A	0.224495	0.194624	2396009500000000	3.95951
-24.375	69.625	2462314414473216	0	#N/A	#N/A	#N/A	0.0249981	2940254600000000	3.81676
-21.375	76.625	2488784297918464	0	#N/A	#N/A	0.229607	0.271039	2926030200000000	4.02049
-18.375	72.625	2497519992963072	0	#N/A	#N/A	0.429297	0.485196	2981355800000000	4.24312
-25.375	80.625	2520016226353152	0	#N/A	#N/A	0.0852517	0.105008	2453729800000000	3.83532
-23.375	68.625	2541198736621568	0	#N/A	#N/A	#N/A	0	2956925000000000	3.85464
-26.375	77.625	2545965076578304	0	#N/A	#N/A	#N/A	0.143583	2732511300000000	4.10648
-23.375	76.625	2606737253203968	0	#N/A	#N/A	0.0874812	0.10757	2770422500000000	3.88192
-18.375	73.625	2650443914149888	0	#N/A	199.067	0.574135	0.577464	2979847500000000	4.45962
-19.375	72.625	2654782367989760	0	#N/A	#N/A	0.104822	0.137202	3036387800000000	3.90493
-24.375	80.625	2659613937762304	0	#N/A	#N/A	0.108333	0.125516	2604265500000000	3.73568
-27.375	84.625	2661954694938624	0	#N/A	#N/A	0.200619	#N/A	2416296500000000	4.00736
-24.375	81.625	2666103364911104	0	#N/A	#N/A	0.1312	0.159037	2617036300000000	3.75277
-17.375	71.625	2679529969549312	0	#N/A	#N/A	0.375023	0.459071	2913580700000000	4.3983
-25.375	81.625	2687551894716416	0	#N/A	#N/A	0.11035	0.159917	2431188500000000	3.795
-17.375	72.625	2691325023485952	0	#N/A	196.831	0.563941	0.605529	2944387700000000	4.67483
-25.375	83.625	2700998632013824	0	#N/A	#N/A	#N/A	#N/A	2310238200000000	4.27364
-22.375	78.625	2754524393504768	0	#N/A	#N/A	0.204544	0.305677	2896536400000000	4.08953
-17.375	70.625	2760850343460864	0	#N/A	#N/A	0.511018	0.532627	2890732800000000	4.28057
-25.375	72.625	2776548717363200	0	#N/A	#N/A	0.0987604	0.0556515	2764440000000000	3.82465
-22.375	68.625	2800107955159040	0	#N/A	#N/A	#N/A	0.0108934	3004389800000000	3.84802
-28.375	80.625	2815922024742912	0	#N/A	#N/A	0.14201	0.195074	2503873600000000	3.86855
-20.375	75.625	2822702972796928	0	#N/A	199.222	0.360374	0.361995	2996879000000000	4.11437
-21.375	77.625	2859199457394688	0	#N/A	196.848	0.243404	0.297161	2943623500000000	4.19308
-27.375	70.625	2863397519491072	0	#N/A	#N/A	#N/A	0.102326	3137664200000000	3.95707
-20.375	79.625	2870886063407104	0	#N/A	205.614	#N/A	#N/A	3089083300000000	4.51685
-23.375	69.625	2871210333437952	0	#N/A	#N/A	#N/A	0.0247763	2853741000000000	3.86933
-27.375	83.625	2873469754671104	0	#N/A	#N/A	#N/A	#N/A	2454618000000000	4.32329
-23.375	79.625	2884164491673600	0	#N/A	#N/A	0.179698	0.206022	2845417000000000	3.84372
-26.375	71.625	2885919254249472	0	#N/A	#N/A	0.0875062	0.0807961	2908172800000000	3.89947
-29.375	77.625	2895309394935808	0	#N/A	#N/A	0.108234	0.0964228	2621145500000000	4.10882
-20.375	68.625	2895977262350336	0	#N/A	#N/A	#N/A	0.0299686	3008933000000000	3.70185
-26.375	72.625	2899145069166592	0	#N/A	#N/A	0.116994	0.0746702	2802289300000000	3.93207
-24.375	70.625	2910028784730112	0	#N/A	#N/A	0.139648	0.0898912	2827238200000000	3.77096
-24.375	71.625	2946602041868288	0	#N/A	#N/A	0.151776	0.0772476	2752698200000000	3.88255
-21.375	74.625	2953597469851648	0	#N/A	#N/A	0.17106	0.199549	2991229400000000	4.06171
-21.375	78.625	2953886037966848	0	#N/A	#N/A	0.58519	0.7407	3024904700000000	4.14954
-22.375	74.625	2969002443800576	0	#N/A	#N/A	0.113281	0.134628	2948343700000000	3.89321
-27.375	72.625	2976504409489408	0	#N/A	#N/A	0.162232	0.108639	2835223000000000	3.78248
-22.375	81.625	2976756201947136	0	#N/A	204.058	0.256578	1.35612	2924682400000000	4.21023
-22.375	80.625	2977995568447488	0	#N/A	#N/A	0.193099	0.257205	2912679600000000	3.93029
-23.375	80.625	2983523459792896	0	#N/A	#N/A	0.162448	0.171378	2837638200000000	3.88503
-23.375	81.625	2983523459792896	0	#N/A	#N/A	0.162746	0.193348	2872709300000000	3.78551
-28.375	68.625	2991873949958144	0	#N/A	#N/A	#N/A	1.37467	3386743800000000	3.97167
-29.375	75.625	2994455493738496	0	#N/A	#N/A	0.0890731	0.0735136	2727532100000000	4.01699
-29.375	76.625	3002222942093312	0	#N/A	#N/A	0.111698	0.0752028	2672188500000000	4.03923
-19.375	73.625	3003741749903360	0	#N/A	#N/A	0.125467	0.164365	3056541700000000	4.05149
-21.375	68.625	3009061335334912	0	#N/A	#N/A	#N/A	0.0856967	3042247000000000	3.73314
-22.375	77.625	3022994477678592	0	#N/A	#N/A	0.141899	0.175204	2808379300000000	3.9076
-23.375	75.625	3039724985909248	0	#N/A	#N/A	0.0625978	0.0770811	2819029000000000	3.70978
-20.375	74.625	3069667081977856	0	#N/A	#N/A	0.155984	0.21871	3032123400000000	4.05147
-27.375	73.625	3094448774840320	0	#N/A	#N/A	0.136669	0.108488	2825815500000000	3.91175
-20.375	88.625	3098445778780160	0	#N/A	228.809	#N/A	0.786678	3417100400000000	4.69216
-23.375	78.625	3105184045596672	0	#N/A	#N/A	0.193499	0.241378	2798437200000000	3.79337
-27.375	81.625	3120571034370048	0	#N/A	#N/A	0.090883	0.116522	2426601500000000	3.85009
-28.375	76.625	3124152231788544	0	#N/A	#N/A	0.123601	0.0887756	2757254000000000	4.01955
-17.375	69.625	3131646949720064	0	#N/A	#N/A	0.462771	0.372492	2878487400000000	4.12672
-28.375	75.625	3137062098173952	0	#N/A	#N/A	0.0678896	0.0638344	2786126200000000	4.01382
-27.375	69.625	3150141078896640	0	#N/A	#N/A	#N/A	0.0129178	3254136700000000	3.95126
-29.375	74.625	3151468223791104	0	#N/A	#N/A	0.137193	0.107217	2792179700000000	3.90472
-21.375	80.625	3154893997080576	0	#N/A	207.447	0.377189	2.66237	3000973600000000	4.44712
-22.375	73.625	3159597523140608	0	#N/A	#N/A	0.145797	0.176133	2968765700000000	3.8614
-22.375	76.625	3166962855182336	0	#N/A	#N/A	0.113215	0.154136	2807553000000000	3.9715
-19.375	87.625	3174339998384128	0.304001	2681709933887488	215.386	#N/A	#N/A	3480571400000000	4.66503
-25.375	73.625	3184083400130560	0	#N/A	#N/A	0.0536562	0.0434115	2836341000000000	3.74613
-17.375	84.625	3187807405211648	0	#N/A	204.038	0.520963	0.39661	3141140400000000	4.21386
-19.375	70.625	3196836500209664	0	#N/A	#N/A	0.149124	0.188192	2948834400000000	3.76369
-27.375	71.625	3236123102937088	0	#N/A	#N/A	0.169908	0.115873	3035451200000000	4.00875
-21.375	73.625	3244135095992320	0	#N/A	#N/A	0.118059	0.173647	3033863400000000	3.77607
-19.375	78.625	3251012949245952	0	#N/A	204.758	1.07042	1.31282	3111677500000000	4.37319
-18.375	87.625	3256782969372672	0.433742	3017046216409088	223.306	#N/A	1.16273	3473013000000000	4.98761
-23.375	74.625	3263122609537024	0	#N/A	#N/A	0.0626347	0.0652594	2894720000000000	3.6698
-19.375	71.625	3267804123889664	0	#N/A	#N/A	0.132891	0.175634	2997364000000000	3.78161
-23.375	70.625	3279043247996928	0	#N/A	#N/A	0.164228	0.10972	2806243600000000	3.86459
-22.375	69.625	3285577235431424	0	#N/A	#N/A	#N/A	0.0471084	2882678700000000	3.77855
-24.375	85.625	3319997908647936	0	#N/A	229.597	#N/A	#N/A	2642508700000000	4.46217
-21.375	84.625	3321987820683264	0	#N/A	223.046	0.976411	1.26016	2992011000000000	4.48544
-23.375	73.625	3333276336914432	0	#N/A	#N/A	0.107093	0.115001	2920144800000000	3.75685
-20.375	73.625	3354546357141504	0	#N/A	#N/A	0.106131	0.138244	3074390200000000	3.81019
-26.375	73.625	3355539031457792	0	#N/A	#N/A	0.0870239	0.0707841	2828888800000000	3.68381
-23.375	71.625	3355819009638400	0	#N/A	#N/A	0.136644	0.0977605	2837734600000000	3.68724
-22.375	79.625	3376859785986048	0	#N/A	#N/A	0.204547	0.244346	2932751300000000	3.90544
-24.375	72.625	3378718433083392	0	#N/A	#N/A	0.0931351	0.0867613	2814524000000000	3.69889
-21.375	72.625	3387369839394816	0	#N/A	#N/A	0.0911431	0.14001	3012291000000000	3.64659
-22.375	71.625	3388468008845312	0	#N/A	#N/A	0.0780413	0.0592925	2911647500000000	3.67389
-27.375	74.625	3391442005262336	0	#N/A	#N/A	0.0970426	0.0904875	2872562400000000	3.96248
-19.375	69.625	3413653160198144	0	#N/A	#N/A	0.121741	0.1596	2937416700000000	3.96484
-18.375	69.625	3413653160198144	0	#N/A	#N/A	0.374941	0.311139	2889027500000000	4.07515
-24.375	86.625	3414108695166976	0	#N/A	236.06	#N/A	#N/A	2739746800000000	4.70298
-20.375	69.625	3423913300197376	0	#N/A	#N/A	#N/A	0.0949002	2996069000000000	3.74586
-23.375	82.625	3428584882438144	0	#N/A	203.164	0.24367	0.889389	2889489000000000	4.05877
-18.375	85.625	3451147687821312	0	#N/A	221.564	0.548969	0.457372	3358643500000000	4.29845
-29.375	72.625	3455485604790272	0	#N/A	#N/A	0.262431	0.22853	2994183300000000	4.06626
-24.375	73.625	3481543439810560	0	#N/A	#N/A	0.0865505	0.100701	2862486400000000	3.66858
-17.375	85.625	3487668600045568	0.681798	3487668600045568	214.416	0.501033	0.434399	3247592800000000	4.24851
-22.375	72.625	3495352296538112	0	#N/A	#N/A	0.0999179	0.113418	2969728600000000	3.73615
-20.375	70.625	3520562412388352	0	#N/A	#N/A	0.103527	0.154185	3000442700000000	3.61099
-24.375	83.625	3521493883420672	0	#N/A	203.655	0.259582	0.349078	2615035400000000	4.05727
-17.375	73.625	3523325150101504	0	#N/A	204.416	0.704549	0.970599	2979027000000000	4.60066
-22.375	70.625	3534358384214016	0	#N/A	#N/A	0.0865687	0.0597203	2857385000000000	3.80787
-22.375	75.625	3564674679308288	0	#N/A	#N/A	0.0874561	0.102502	2884787000000000	3.78665
-18.375	74.625	3569324518277120	0	#N/A	218.097	0.61191	0.967069	3021374500000000	4.40624
-23.375	83.625	3572593256824832	0	#N/A	226.05	0.381637	0.405514	2882756800000000	4.26898
-17.375	74.625	3573946708393984	0	#N/A	205.336	0.97245	1.07198	3052284800000000	4.59829
-21.375	71.625	3595671189848064	0	#N/A	#N/A	0.101726	0.0836359	2990279200000000	3.80182
-18.375	86.625	3598469629476864	0.384445	3598469629476864	215.117	0.528885	0.490318	3411512000000000	4.54777
-29.375	71.625	3601715014139904	0	#N/A	#N/A	#N/A	#N/A	3139127000000000	3.87372
-20.375	80.625	3602724599889920	0	#N/A	207.457	#N/A	3.07609	3067129300000000	4.48456
-19.375	74.625	3618916895031296	0	#N/A	201.3	0.370612	0.386885	3055784700000000	4.23301
-21.375	89.625	3620153845612544	0	#N/A	244.374	#N/A	0.970328	3308578700000000	4.6838
-26.375	74.625	3623037647716352	0	#N/A	#N/A	0.0606074	0.0584604	2930531600000000	3.74001
-29.375	69.625	3635873962786816	0	#N/A	#N/A	#N/A	#N/A	3174477200000000	3.84166
-19.375	88.625	3642835031031808	0.491254	3642835031031808	237.662	#N/A	0.932773	3453340800000000	4.90944
-29.375	73.625	3643140242145280	0	#N/A	#N/A	0.207981	0.174566	2890842400000000	3.92867
-28.375	69.625	3656805485903872	0	#N/A	#N/A	#N/A	#N/A	3255603500000000	3.89682
-28.375	70.625	3656805485903872	0	#N/A	#N/A	#N/A	0.0953997	3115452800000000	3.84481
-19.375	68.625	3664985251119104	0	#N/A	#N/A	#N/A	0.100621	2977212300000000	3.85237
-28.375	72.625	3672800749420544	0	#N/A	#N/A	0.192549	0.152918	3022953100000000	3.86488
-21.375	69.625	3683040756760576	0	#N/A	#N/A	#N/A	0.128424	3006268300000000	3.73663
-21.375	70.625	3683040756760576	0	#N/A	#N/A	0.106661	0.114884	2979583000000000	3.76348
-20.375	89.625	3684474202095616	0.290722	3531494714769408	243.482	#N/A	0.779439	3342835900000000	4.64847
-17.375	81.625	3687751530577920	0	#N/A	194.76	#N/A	0.774743	3027965000000000	4.33627
-23.375	72.625	3689850158972928	0	#N/A	#N/A	0.105095	0.107765	2918871600000000	3.7109
-18.375	78.625	3693068700090368	0	#N/A	206.733	0.947024	1.48525	3175341800000000	4.49491
-28.375	73.625	3701322553491456	0	#N/A	#N/A	0.114126	0.0981634	2908836700000000	3.93506
-24.375	89.625	3707978679058432	0	#N/A	#N/A	#N/A	1.24658	3197336000000000	4.38401
-18.375	81.625	3722769472684032	0	#N/A	#N/A	#N/A	0.782888	3081359000000000	4.25043
-20.375	71.625	3726638432911360	0	#N/A	#N/A	0.101349	0.121067	3021410200000000	3.63114
-21.375	88.625	3758085378146304	0	#N/A	234.424	#N/A	0.941218	3351893100000000	4.71685
-17.375	77.625	3776843110940672	0	#N/A	217.308	0.830696	1.47428	3083961800000000	4.4257
-25.375	74.625	3785609407627264	0	#N/A	#N/A	0.0509357	0.0657738	2913602500000000	3.685
-24.375	74.625	3799287804723200	0	#N/A	#N/A	0.0611016	0.0591104	2845137700000000	3.65374
-24.375	84.625	3816143403876352	0	#N/A	217.644	#N/A	#N/A	2648472500000000	4.70515
-19.375	79.625	3844526426816512	0	#N/A	202.849	1.09575	1.24172	3066146300000000	4.49036
-22.375	89.625	3851693116620800	0	#N/A	237.297	#N/A	0.996872	3344539400000000	4.70873
-28.375	74.625	3855392425639936	0	#N/A	#N/A	0.100153	0.0929599	2810048400000000	4.05883
-18.375	79.625	3856691653246976	0	#N/A	198.974	#N/A	3.94451	3193941700000000	4.39447
-23.375	86.625	3883002622902272	0	#N/A	224.267	#N/A	1.18424	3006005700000000	4.74957
-17.375	87.625	3912871167655936	1.0294	3655228964470784	213.611	#N/A	1.53734	3516884800000000	4.97325
-20.375	76.625	3915903414566912	0	#N/A	209.614	#N/A	#N/A	3003309800000000	4.18032
-23.375	85.625	3922347207688192	0	#N/A	232.265	#N/A	0.995672	2860908900000000	4.68915
-20.375	72.625	3977598740725760	0	#N/A	#N/A	0.105389	0.150137	3057139700000000	3.74236
-22.375	87.625	4005106932514816	0	#N/A	208.95	#N/A	1.25707	3257277700000000	4.79917
-22.375	82.625	4044787598491648	0	#N/A	225.823	0.535585	2.51177	2956793700000000	4.32975
-21.375	85.625	4059428605132800	0	#N/A	222.152	0.787253	0.855348	3103510000000000	4.34125
-17.375	88.625	4064958912397312	1.33597	3909066631938048	213.912	#N/A	1.65751	3552840700000000	5.18252
-20.375	84.625	4108002537766912	0	#N/A	219.388	0.745718	0.66484	3093158000000000	4.33811
-18.375	77.625	4108765431332864	0	#N/A	199.119	0.83177	1.11253	3170740000000000	4.34728
-23.375	84.625	4109743610134528	0	#N/A	227.256	#N/A	1.23061	2866490000000000	4.69796
-19.375	76.625	4118270730829824	0	#N/A	205.307	1.11935	1.43491	3106198500000000	4.29695
-18.375	76.625	4118270730829824	0	#N/A	205.548	1.04195	1.28911	3130237000000000	4.39481
-22.375	83.625	4118977789820928	0	#N/A	228.98	#N/A	1.09536	2943880600000000	4.34645
-22.375	88.625	4129559783931904	0	#N/A	216.065	#N/A	0.986276	3268231700000000	4.63651
-18.375	68.625	4155195638415360	0	#N/A	#N/A	0.350851	0.267829	2925341000000000	3.96821
-19.375	86.625	4164273857101824	0	#N/A	214.986	0.680166	0.665603	3356507500000000	4.44699
-17.375	83.625	4175470031536128	0.346765	4175470031536128	200.925	0.582934	0.499473	3086657400000000	4.17628
-19.375	77.625	4187355816656896	0	#N/A	197.898	1.16669	2.07253	3196356500000000	4.2961
-18.375	83.625	4196161841790976	0	#N/A	216.406	#N/A	0.558584	3058522200000000	4.16148
-17.375	86.625	4204007404863488	1.0045	4193648749051904	221.758	0.496609	0.580855	3419809000000000	4.87111
-22.375	85.625	4204730838417408	0	#N/A	228.966	#N/A	1.09569	2944562700000000	4.64408
-20.375	87.625	4230371524739072	0	#N/A	206.997	#N/A	1.04014	3452323200000000	4.92013
-17.375	76.625	4244624373710848	0.0270688	4088120328847360	205.968	0.791225	1.05129	3093584700000000	4.49508
-20.375	85.625	4265126668533760	0	#N/A	229.941	0.716407	0.686063	3223488400000000	4.26707
-19.375	75.625	4315789834321920	0	#N/A	212.109	0.896645	1.17883	3061404000000000	4.27132
-17.375	89.625	4336813699235840	1.30251	4330001075798016	221.353	#N/A	#N/A	3458562700000000	4.70637
-18.375	84.625	4354764515049472	0	#N/A	220.038	0.560295	0.489934	3220402400000000	4.25211
-28.375	71.625	4361441041711104	0	#N/A	#N/A	0.229658	0.181495	3165700700000000	3.92233
-18.375	82.625	4365189742854144	0	#N/A	201.295	#N/A	0.597091	3007067000000000	4.15145
-18.375	88.625	4375425723662336	0.656731	4375425723662336	229.633	#N/A	1.01164	3498086000000000	4.95601
-18.375	89.625	4387744226738176	0.745487	4383785877504000	206.126	#N/A	#N/A	3464487600000000	4.64656
-19.375	85.625	4395665220173824	0.273371	4395665220173824	228.365	0.626954	0.581777	3287576000000000	4.25804
-17.375	78.625	4399738996654080	0	#N/A	#N/A	#N/A	3.30402	3070574700000000	4.46858
-17.375	82.625	4407465642819584	0.177325	4407465642819584	205.451	0.565427	0.584972	3081897300000000	4.13378
-19.375	89.625	4425925949128704	0.539076	4267025044078592	240.003	#N/A	0.835356	3404483000000000	4.70051
-20.375	83.625	4431504843210752	0	#N/A	212.546	0.776035	0.742951	3027494500000000	4.2443
-19.375	83.625	4458286380220416	0	#N/A	216.249	#N/A	0.604964	3072334500000000	4.08672
-23.375	89.625	4463645425664000	0	#N/A	#N/A	#N/A	1.16704	3295728700000000	4.67331
-22.375	84.625	4519846414909440	0	#N/A	229.659	#N/A	1.48242	2933280400000000	4.57785
-17.375	75.625	4543958898180096	0.0234034	4329436019163136	200.616	0.862198	0.844597	3080536600000000	4.44276
-19.375	84.625	4548643633758208	0	#N/A	218.888	0.636562	0.621119	3170508400000000	4.2615
-17.375	68.625	4554083209838592	0	#N/A	#N/A	0.605876	0.503785	2862378800000000	4.07007
-21.375	83.625	4600322290876416	0	#N/A	220.399	#N/A	1.0227	2962521600000000	4.33247
-20.375	82.625	4609921542782976	0	#N/A	198.44	#N/A	0.749901	3065168600000000	4.21819
-21.375	87.625	4633584128229376	0	#N/A	235.781	#N/A	0.947973	3350447000000000	4.66607
-20.375	86.625	4698761330688000	0	#N/A	224.734	#N/A	0.983017	3360651400000000	4.44225
-22.375	86.625	4816487994884096	0	#N/A	222.022	#N/A	1.38124	3155468700000000	4.78383
-18.375	75.625	4866142648664064	0	#N/A	215.942	0.903814	1.02796	3091483400000000	4.30053
-21.375	82.625	4912060680896512	0	#N/A	211.854	#N/A	0.773932	2976921800000000	4.21897
-17.375	79.625	4938789336121344	0	#N/A	#N/A	#N/A	3.44884	3004597500000000	4.34631
-19.375	80.625	4974031153397760	0	#N/A	202.9	#N/A	2.83073	3043088800000000	4.19644
-23.375	87.625	5016893316399104	0	#N/A	221.16	#N/A	1.54032	3158507400000000	4.99548
-21.375	86.625	5036766666948608	0	#N/A	226.041	0.902019	1.22143	3276663600000000	4.58426
-23.375	88.625	5155693237633024	0	#N/A	203.06	#N/A	#N/A	3189546000000000	4.71106
-19.375	82.625	5206321775247360	0	#N/A	205.691	0.665698	0.702134	3076057200000000	4.21056
-19.375	81.625	5512028957442048	0	#N/A	206.815	#N/A	2.86702	3063202400000000	4.19003

## Sheet: C2a_20
lat	lon	HCHO VCD correct	SO2	HCHO VCD clear	green	VIIRS AOD	TROPOMI AOD	HCHO CAMS	BrO_column_number_density (1e13)
-13.375	80.625	1237356187222016	0	#N/A	#N/A	0.42014	0.441927	3104989200000000	4.26952
-10.375	88.625	2268120420974592	0.295607	2457760406962176	#N/A	#N/A	0.309521	3203903600000000	3.92612
-10.375	87.625	2381612247416832	0	#N/A	#N/A	#N/A	0.741303	3084461600000000	4.07979
-10.375	85.625	2443258718322688	0	#N/A	#N/A	0.081503	0.17197	3113206000000000	3.87329
-11.375	85.625	2507916229738496	1.07199	2507916229738496	190.342	0.38216	0.386594	3130117000000000	4.26151
-10.375	81.625	2680421175263232	0	#N/A	#N/A	0.163289	0.151468	3372747400000000	3.93083
-10.375	86.625	2769366726737920	0	#N/A	#N/A	#N/A	0.225489	3071483000000000	3.83548
-11.375	98.625	2781529805684736	0.516085	2534381818216448	#N/A	0.137418	0.121197	3112746400000000	3.97288
-10.375	99.625	2891184615718912	0.75428	2864408984289280	198.463	0.12838	0.131936	3337550000000000	4.00275
-11.375	81.625	2970126383054848	0	#N/A	#N/A	0.254039	0.203044	3361147500000000	3.95708
-14.375	94.625	2990755916283904	0.749686	2964749352435712	205.385	0.62394	0.475578	3287145400000000	4.6423
-14.375	98.625	2993419332878336	0.515957	3132148924022784	193.303	0.211934	0.153411	2783552700000000	3.96685
-11.375	99.625	2994022238912512	0.793548	2994022238912512	#N/A	0.114468	0.117306	3094518300000000	4.03315
-11.375	84.625	2997763692298240	0.82059	2983046718423040	#N/A	0.229368	0.188964	3154615000000000	3.90924
-11.375	86.625	3003472509140992	0.988096	2936963061514240	#N/A	#N/A	0.6029	3076790300000000	4.529
-11.375	97.625	3048733411377152	0.460544	3013955719004160	#N/A	0.170554	0.142877	3175068300000000	3.97337
-10.375	82.625	3112068341301248	0	#N/A	#N/A	0.155905	0.173594	3458739600000000	3.99495
-11.375	82.625	3193425490870272	0	#N/A	#N/A	0.20595	0.220581	3466378000000000	3.84017
-15.375	94.625	3222213046042624	1.23093	3120172407717888	207.139	0.797785	0.749057	3120435700000000	5.23607
-12.375	85.625	3252820325171200	1.58825	3221431898865664	221.223	0.522941	0.532267	3182263100000000	4.7221
-14.375	97.625	3319389633904640	0.684224	3319389633904640	190.88	0.166059	0.138103	2815450400000000	4.02494
-15.375	97.625	3328162373042176	0.743812	3328162373042176	194.657	0.326246	0.232603	2864859400000000	4.36505
-10.375	84.625	3350904493309952	0	#N/A	#N/A	0.0731221	0.0939013	3140980000000000	3.76584
-10.375	83.625	3362882888663040	0	#N/A	#N/A	0.14655	0.146397	3281053800000000	3.78896
-15.375	98.625	3379758083604480	0.744226	3388224806322176	195.359	0.193468	0.158908	2826941600000000	4.22251
-15.375	95.625	3384746419683328	0.979521	3384746419683328	#N/A	0.42668	0.381076	3053127400000000	4.65416
-10.375	97.625	3390460605235200	0.461507	3182288909107200	#N/A	0.222078	#N/A	3409699000000000	3.91867
-15.375	99.625	3436284416622592	0.862362	3436284416622592	192.958	0.166479	0.151936	3258450500000000	4.23879
-13.375	98.625	3467469905723392	0	#N/A	#N/A	0.112912	0.0885079	2786020500000000	3.81138
-12.375	98.625	3467469905723392	0	#N/A	191.3	0.104285	0.0884385	2870361000000000	3.81403
-13.375	95.625	3476616575451136	0.719853	3512431233990656	197.492	0.191066	0.222879	3082152600000000	4.16757
-12.375	84.625	3481286010208256	1.11111	3483929562578944	197.688	0.563269	0.534752	3270535500000000	4.21251
-15.375	92.625	3494659196190720	2.44487	3250582378774528	250.839	#N/A	1.00625	3281459400000000	6.30682
-15.375	89.625	3499747121823744	3.09829	2675590679232512	254.353	#N/A	#N/A	3464088000000000	6.00425
-12.375	96.625	3513429813886976	0.76503	3513429813886976	#N/A	0.174147	0.158703	2992886500000000	4.04443
-13.375	99.625	3514639652487168	0	#N/A	195.172	0.12187	0.0887825	2846416300000000	3.82416
-11.375	87.625	3556632621481984	0.778692	3560691902447616	#N/A	#N/A	0.80116	3186883200000000	4.41249
-11.375	83.625	3577038011105280	0	#N/A	#N/A	0.228488	0.207528	3315528500000000	3.87968
-13.375	81.625	3578778009731072	0.475868	3579168851755008	#N/A	0.500016	0.48871	3318862700000000	4.0018
-13.375	94.625	3595559252262912	0.940812	3677679026962432	208.312	0.377615	0.303607	3409597000000000	4.47346
-12.375	99.625	3625297874255872	0.741964	3625297874255872	#N/A	0.0854979	0.0910504	2886309800000000	3.93253
-13.375	97.625	3669051242971136	0	#N/A	#N/A	0.123084	0.125404	2839843000000000	3.91402
-12.375	95.625	3672946778308608	0.921606	3748369356816384	198.46	0.248125	0.22086	3204397000000000	4.29171
-13.375	87.625	3714298454999040	1.93573	3039002894532608	219.403	#N/A	1.37609	3308014400000000	5.49581
-14.375	96.625	3721111615307776	0	#N/A	193.317	0.183477	0.157514	2946364700000000	3.94589
-15.375	96.625	3778944423690240	0.63416	3523202206662656	195.064	0.25933	0.26963	2994376600000000	4.37744
-13.375	83.625	3790384605954048	0.691879	3584043639635968	200.299	0.777461	0.781538	3288061000000000	4.27123
-13.375	96.625	3797523378470912	0.728866	3797523378470912	191.612	0.163872	0.144886	2885286800000000	4.03316
-13.375	86.625	3810480221061120	2.0954	3716394935910400	237.186	#N/A	1.09605	3354286200000000	5.10139
-14.375	95.625	3859180855230464	0.634247	3869674265640960	190.009	0.214762	0.208778	3084724200000000	4.02499
-14.375	86.625	3880685488046080	2.64026	3764932361322496	244.826	0.992575	1.20117	3402511200000000	5.43346
-11.375	88.625	3883235893313536	0.710314	4125578617683968	#N/A	#N/A	0.0577072	3306610000000000	4.3879
-12.375	97.625	3893360473407488	0.696517	3864503125016576	#N/A	0.124267	0.102069	2919207000000000	3.88517
-15.375	83.625	3909345536376832	0.49222	3892879705505792	202.338	0.571935	0.639625	3024370200000000	4.2932
-15.375	82.625	3916718384611328	0.407287	3909345536376832	194.129	0.408968	0.442138	2984372500000000	4.05011
-12.375	83.625	3935976749531136	0.534883	3923892322172928	#N/A	0.504146	0.408989	3360650800000000	3.90682
-10.375	96.625	3937123774234624	0.628375	3732709637619712	#N/A	0.18449	0.186067	3481279000000000	3.97063
-12.375	81.625	3961828962992128	0.345076	3792900114612224	#N/A	0.480422	0.355214	3382966400000000	3.81483
-10.375	95.625	3966790992396288	0.628575	3919764858601472	#N/A	0.115953	0.1367	3647376000000000	3.90527
-15.375	88.625	3968479182979072	3.06104	2938797817856000	251.123	#N/A	1.5046	3588437400000000	5.7862
-11.375	96.625	4007282870321152	0.657414	3888879748775936	#N/A	0.193986	0.142385	3273167200000000	3.91621
-13.375	90.625	4012647016038400	1.00434	4508657488232448	217.76	#N/A	#N/A	3290177000000000	4.7983
-14.375	81.625	4014485262041088	0.556685	4014485262041088	#N/A	0.473553	0.482925	3149530000000000	3.98926
-13.375	88.625	4046596316594176	1.45093	2990041072664576	#N/A	#N/A	#N/A	3305402500000000	5.38242
-10.375	80.625	4052463510355968	0	#N/A	#N/A	0.187909	0.192232	3287059800000000	3.66146
-12.375	86.625	4055701378826240	2.28031	4055701378826240	226.56	#N/A	0.722536	3206816400000000	5.19592
-15.375	93.625	4075658481238016	2.06151	3930484291665920	232.413	#N/A	0.901452	3218454700000000	5.92711
-15.375	90.625	4085655286054912	2.87692	3258289697587200	253.747	#N/A	#N/A	3297651000000000	6.26928
-12.375	87.625	4093380053172224	1.98694	3941998293680128	207.398	#N/A	1.18834	3261946600000000	5.37363
-13.375	89.625	4111627758600192	1.1801	3602627963125760	#N/A	#N/A	#N/A	3296863000000000	5.00709
-10.375	92.625	4166284170231808	0.724412	4283489801207808	194.042	0.17811	0.123032	3877937800000000	4.01175
-12.375	94.625	4172614952026112	1.02105	4172614952026112	191.275	0.302521	0.264077	3569704400000000	4.42547
-12.375	88.625	4176260037083136	1.33458	4125578617683968	192.126	#N/A	#N/A	3342824900000000	5.16653
-10.375	91.625	4201203328090112	0.494734	4094418361516032	#N/A	0.171249	0.246826	4020534200000000	3.97804
-14.375	91.625	4243409971707904	1.85263	3754097232576512	233.209	#N/A	0.852246	3313701200000000	5.56625
-15.375	84.625	4268514323988480	1.07106	3868083517128704	225.691	0.676304	0.828208	3120133000000000	4.56932
-13.375	82.625	4282367204130816	0.5259	4101215415697408	195.065	0.690622	0.686751	3402593400000000	4.05776
-11.375	92.625	4283489801207808	0.780999	4262080194543616	#N/A	0.295419	0.294065	3852697300000000	4.38917
-11.375	90.625	4295806693670912	0.751076	3897046360653824	#N/A	#N/A	1.18146	3847426300000000	4.89092
-10.375	93.625	4296327190020096	0.829351	4546826325721088	#N/A	0.105061	0.087077	3730366200000000	3.85266
-12.375	90.625	4298518160211968	0.852486	4362865897111552	207.375	#N/A	1.21437	3528251200000000	4.88776
-12.375	82.625	4309382279987200	0.405945	4299764774469632	#N/A	0.435436	0.403588	3439645500000000	3.93033
-15.375	81.625	4317489030758400	0.500651	4317489299193856	195.406	0.405768	0.396968	2975656400000000	4.04982
-11.375	95.625	4331093876539392	0.74389	3861795416571904	#N/A	0.228955	0.188035	3482235000000000	3.96376
-10.375	98.625	4373571371532288	0.536787	3311582188666880	192.872	0.147249	0.138106	3368753300000000	3.88005
-13.375	85.625	4411725981941760	2.00752	4300041799860224	233.062	0.684107	0.763104	3292602500000000	5.02593
-12.375	80.625	4480140784435200	0.456922	4361606397952000	#N/A	0.449462	0.500291	3087280500000000	4.19787
-14.375	83.625	4482189752270848	0.619538	3573392926048256	191.749	1.09682	1.42263	3160165300000000	4.39217
-14.375	82.625	4494113923661824	0.569088	4200382989336576	#N/A	0.630238	0.716181	3173437500000000	4.05722
-11.375	93.625	4506955070570496	0.868278	4262080194543616	#N/A	0.32846	0.202424	3708789600000000	4.41763
-14.375	85.625	4521121483325440	2.52008	3763357718937600	230.746	0.966986	1.12202	3253801500000000	5.39032
-15.375	91.625	4521372738912256	2.86004	3624699531624448	252.968	#N/A	1.19799	3255134500000000	6.41672
-14.375	90.625	4607584006832128	1.93614	4214258954928128	235.38	#N/A	#N/A	3239557000000000	5.46657
-12.375	93.625	4613739231838208	1.08679	4246353366482944	190.721	0.526115	0.374426	3694620000000000	4.90322
-14.375	88.625	4622938514915328	2.36976	3348732850470912	215.449	#N/A	#N/A	3408889200000000	5.66537
-14.375	84.625	4635809458159616	1.6472	4203506235867136	219.179	0.918366	1.08021	3193208600000000	4.91476
-13.375	84.625	4635809458159616	1.6305	4434091487264768	210.637	0.788842	0.779552	3246137400000000	4.52972
-10.375	89.625	4657783047716864	0.455003	4146998961766400	#N/A	#N/A	0.238956	3591405000000000	3.91042
-14.375	93.625	4671014231343104	1.18184	4445488451420160	211.193	0.514231	0.503093	3479269300000000	5.08617
-10.375	90.625	4689397765111808	0.420615	3579576605212672	#N/A	#N/A	#N/A	4007851000000000	3.78711
-11.375	89.625	4699109759909888	0.6911	3794646018818048	#N/A	#N/A	#N/A	3436176200000000	4.71768
-10.375	94.625	4710443104862208	0.39	4655009572585472	#N/A	0.0959199	0.0824813	3745475000000000	3.73641
-14.375	99.625	4713020085239808	0.630633	4713020085239808	191.596	0.122756	0.101931	2943570600000000	3.93284
-11.375	94.625	4737250143240192	0.839959	4463309076037632	#N/A	0.254743	0.269557	3641860600000000	4.10306
-13.375	93.625	4745920071598080	1.57901	4714592043270144	204.37	0.448482	0.378073	3598955800000000	4.97755
-14.375	92.625	4749676020498432	1.97394	4670764049498112	218.043	#N/A	0.77946	3465860000000000	5.49019
-13.375	91.625	4766379148312576	1.27904	4531949632749568	224.768	#N/A	0.556242	3458444000000000	4.99359
-12.375	89.625	4790911464636416	1.02431	3794646018818048	#N/A	#N/A	#N/A	3363715600000000	5.03995
-14.375	87.625	4867695279341568	2.57123	3828499756351488	244.355	#N/A	1.50399	3539832900000000	5.69648
-15.375	85.625	5029726141808640	2.86401	4794557354999808	244.74	0.872194	1.03879	3255173000000000	5.46129
-15.375	87.625	5069804629131264	3.78009	3969023838519296	248.502	#N/A	1.37129	3585238400000000	6.00503
-14.375	89.625	5080641368489984	2.06317	4392476743827456	240.584	#N/A	#N/A	3321266500000000	5.39363
-13.375	92.625	5151674221985792	1.67779	5114621002252288	210.807	#N/A	0.55289	3627612600000000	5.11696
-11.375	91.625	5197802707615744	0.769288	5197802707615744	208.824	#N/A	0.596617	3895806500000000	4.47647
-12.375	92.625	5206930049990656	1.09348	5151674221985792	191.417	0.604924	0.578914	3775936600000000	4.89606
-15.375	86.625	5245443558604800	4.12917	4632302080491520	253.255	0.969022	1.22925	3459404500000000	5.81164
-12.375	91.625	5297307973058560	1.06588	5244844410667008	208.495	#N/A	0.600172	3711310200000000	4.85464
-11.375	80.625	5367874822602752	0	#N/A	#N/A	0.296573	0.263601	3147547700000000	3.78743

## Sheet: C2b_21
lat	lon	HCHO VCD correct	SO2	HCHO VCD clear	green	VIIRS AOD	TROPOMI AOD	HCHO CAMS	BrO_column_number_density (1e13)
-28.375	90.625	128646459162624	0	#N/A	#N/A	#N/A	#N/A	2542313000000000	4.33763
-19.375	85.625	382403252060160	1	260940352192512	218.612	1.01354	0.985985	3417337000000000	4.58866
-22.375	86.625	696665707118592	1	770577732206592	#N/A	0.210016	0.26059	3173772500000000	3.97744
-23.375	86.625	820148902559744	0	#N/A	#N/A	0.128547	0.200904	3095428000000000	3.93372
-25.375	86.625	986979726524416	0	#N/A	#N/A	#N/A	0.591487	2875099700000000	4.03217
-25.375	87.625	1123584785252352	0	#N/A	#N/A	#N/A	#N/A	2976122400000000	3.70516
-24.375	83.625	1156539129790464	0	#N/A	#N/A	#N/A	#N/A	2948001000000000	4.4496
-27.375	88.625	1179222731128832	0	#N/A	#N/A	#N/A	#N/A	2690784000000000	4.11162
-26.375	87.625	1250665485565952	0	#N/A	#N/A	#N/A	#N/A	2957044700000000	4.13085
-16.375	94.625	1255770188414976	0	#N/A	196.096	#N/A	0.246661	3432610000000000	4.16138
-26.375	81.625	1314825049210880	0	#N/A	#N/A	#N/A	#N/A	2802376200000000	4.02895
-24.375	86.625	1406468242800640	0	#N/A	#N/A	0.173545	0.455469	3029218200000000	4.00647
-15.375	94.625	1410738916687872	0	#N/A	190.359	#N/A	0.244973	3118893800000000	3.91675
-15.375	93.625	1422834349899776	0	#N/A	193.805	#N/A	0.214059	2919122800000000	4.08242
-27.375	87.625	1446533039915008	0	#N/A	#N/A	0.122789	0.179419	2628422000000000	3.97722
-18.375	95.625	1515132526002176	0	#N/A	196.315	#N/A	0.184236	3977943000000000	3.85282
-17.375	95.625	1516267739545600	1	2816476343959552	199.441	#N/A	0.137072	3867770800000000	4.00906
-16.375	87.625	1522442023469056	0	#N/A	#N/A	0.1017	0.0575155	3072350400000000	3.73449
-17.375	94.625	1578989026017280	0	#N/A	200.33	#N/A	0.157148	3734892300000000	3.83214
-25.375	83.625	1592079146811392	0	#N/A	#N/A	#N/A	#N/A	2779891500000000	3.77719
-16.375	93.625	1596008907669504	0	#N/A	197.176	#N/A	0.263644	3205887300000000	4.06957
-25.375	82.625	1618228518322176	0	#N/A	#N/A	#N/A	#N/A	2799764400000000	3.84307
-17.375	87.625	1635220751122432	0	#N/A	#N/A	0.198763	0.11571	3090534400000000	3.79774
-28.375	89.625	1657817110937600	0	#N/A	194.567	0.114264	0.304918	2488541600000000	3.92441
-26.375	82.625	1680479237439488	0	#N/A	#N/A	0.152803	0.181274	2745807000000000	3.81745
-25.375	81.625	1690667839389696	0	#N/A	#N/A	0.180662	0.333224	2836201800000000	3.77452
-28.375	88.625	1690736693084160	0	#N/A	#N/A	0.07826	0.106972	2426113700000000	3.86278
-17.375	93.625	1722080693321728	0	#N/A	195.391	#N/A	#N/A	3575182600000000	3.94526
-17.375	88.625	1760511658033152	0	#N/A	#N/A	0.167053	0.0879686	3011086100000000	4.00697
-26.375	84.625	1782695164116992	0	#N/A	#N/A	0.140214	0.134472	2569613000000000	3.86995
-26.375	86.625	1801611542265856	0	#N/A	#N/A	0.144935	#N/A	2754585000000000	3.95428
-26.375	80.625	1841788679618560	0	#N/A	#N/A	#N/A	0.171041	2887660900000000	4.21332
-29.375	85.625	1876526509326336	0	#N/A	#N/A	0.0821618	0.101004	2531183700000000	3.72632
-18.375	94.625	1887082733633536	0	#N/A	194.187	#N/A	1.00502	4219648000000000	3.82649
-27.375	85.625	1917160926478336	0	#N/A	#N/A	0.10815	0.111273	2564230800000000	3.5633
-15.375	83.625	1925146344423424	1	1962525579018240	#N/A	0.131065	0.365325	3141176000000000	3.65794
-16.375	95.625	1926465302036480	1	3134886697238528	194.204	#N/A	0.23519	3722947700000000	4.04113
-27.375	84.625	1935646734155776	0	#N/A	#N/A	0.10412	0.111176	2575739000000000	3.65552
-25.375	84.625	1953413403246592	0	#N/A	#N/A	#N/A	#N/A	2790119700000000	4.22389
-16.375	88.625	1958391136124928	0	#N/A	#N/A	0.118638	0.0522395	3031043200000000	3.83612
-15.375	95.625	1981749986852864	0	#N/A	#N/A	#N/A	0.185949	3467863000000000	3.81307
-27.375	82.625	1984132083089408	0	#N/A	#N/A	0.0766517	0.0847544	2727057300000000	3.76694
-27.375	86.625	1988526103068672	0	#N/A	#N/A	0.0962963	0.10141	2496720600000000	3.83306
-19.375	95.625	1991283203637248	0	#N/A	196.519	#N/A	0.0622562	4124543500000000	3.8728
-29.375	84.625	2036882334547968	0	#N/A	#N/A	0.0949279	0.0894572	2566395700000000	3.80891
-28.375	93.625	2037167278784512	0	#N/A	198.004	0.168722	0.132804	2566694700000000	4.03862
-25.375	88.625	2102778004504576	0	#N/A	#N/A	#N/A	#N/A	3037941000000000	3.76725
-26.375	83.625	2125854595350528	0	#N/A	#N/A	0.123351	0.170075	2696620400000000	3.76321
-29.375	86.625	2126856128036864	0	#N/A	#N/A	0.0932538	0.1091	2428534000000000	3.71485
-24.375	85.625	2165062278053888	0	#N/A	#N/A	0.138748	0.321356	3046517000000000	3.79164
-23.375	85.625	2165062278053888	0	#N/A	#N/A	0.149233	0.157182	3150853800000000	3.7491
-23.375	88.625	2180343234822144	0	#N/A	#N/A	0.092171	0.106155	3227464000000000	3.59001
-22.375	88.625	2180343234822144	0	#N/A	197.172	0.140526	0.209156	3256576500000000	3.91378
-29.375	89.625	2246185351905280	0	#N/A	196.953	0.119008	0.192416	2414233000000000	4.05621
-16.375	86.625	2258476877217792	0	#N/A	#N/A	0.138887	0.118074	3152084600000000	3.6641
-29.375	83.625	2277602366586880	0	#N/A	#N/A	0.0872544	0.0677127	2588495500000000	3.73749
-28.375	84.625	2289265081843712	0	#N/A	#N/A	0.0877971	0.0863568	2546865400000000	3.68435
-27.375	80.625	2299549649469440	0	#N/A	#N/A	0.105022	0.0916958	2881763300000000	3.73819
-15.375	87.625	2300331870388224	1	2546745418448896	#N/A	0.175316	0.149408	3096093700000000	3.92903
-20.375	85.625	2300663656611840	0	#N/A	209.86	0.487424	0.985807	3364678000000000	4.53609
-22.375	85.625	2301077315649536	1	2658584487788544	191.29	0.312815	0.84414	3161191500000000	4.26795
-18.375	93.625	2307465811066880	0	#N/A	194.541	#N/A	#N/A	4171699900000000	3.85097
-24.375	89.625	2334650806566912	0	#N/A	197.632	0.255599	0.224276	3228153300000000	3.91258
-23.375	89.625	2370473518170112	0	#N/A	209.641	0.229933	0.249846	3246831500000000	3.96575
-24.375	84.625	2382994421579776	0	#N/A	#N/A	0.108877	0.209238	3031345800000000	4.03604
-28.375	86.625	2400247573643264	0	#N/A	#N/A	0.100072	0.0800002	2459093200000000	3.7755
-28.375	87.625	2400247573643264	0	#N/A	#N/A	0.0691265	0.064849	2383234400000000	3.56339
-16.375	84.625	2413072882860032	0	#N/A	#N/A	0.19598	0.237692	3271477700000000	3.48057
-28.375	85.625	2424417770536960	0	#N/A	#N/A	0.148653	0.143457	2561325200000000	3.66876
-28.375	82.625	2428731259879424	0	#N/A	#N/A	0.072061	0.0586028	2683065500000000	3.71567
-25.375	89.625	2433726843715584	0	#N/A	210.209	#N/A	0.419253	3057070000000000	3.79578
-26.375	89.625	2437680629547008	0	#N/A	207.085	#N/A	#N/A	2937498300000000	3.55533
-24.375	88.625	2474577082974208	0	#N/A	#N/A	0.193443	0.130928	3059610700000000	3.56845
-29.375	81.625	2513511766818816	0	#N/A	#N/A	0.119126	0.071383	2653412800000000	3.67004
-23.375	80.625	2532277821112320	0	#N/A	#N/A	0.114788	0.168982	2892924600000000	3.64342
-29.375	87.625	2538940120694784	0	#N/A	193.536	0.0680001	0.0508759	2367516200000000	3.62059
-29.375	95.625	2539882060709888	0	#N/A	#N/A	#N/A	#N/A	2529870500000000	3.75752
-21.375	85.625	2566457170853888	0	#N/A	196.147	0.518549	0.766654	3251568300000000	4.61385
-25.375	90.625	2573837535281152	0	#N/A	218.484	0.540224	0.402458	3186641900000000	4.27908
-27.375	83.625	2593169988386816	0	#N/A	#N/A	0.0683338	0.11068	2644494000000000	3.8133
-24.375	81.625	2608775215185920	0	#N/A	#N/A	#N/A	#N/A	2874397700000000	3.94714
-19.375	93.625	2611292871327744	0	#N/A	195.51	#N/A	0.12227	4450169700000000	3.77267
-19.375	94.625	2628241617584128	0	#N/A	195.136	#N/A	0.163765	4367329200000000	3.88701
-24.375	80.625	2643802284097536	0	#N/A	#N/A	0.0935625	0.177419	2911433200000000	3.72538
-21.375	84.625	2650432639860736	0	#N/A	197.762	0.443187	0.517897	3230878100000000	4.48053
-28.375	92.625	2652154384875520	0	#N/A	#N/A	#N/A	#N/A	2459990600000000	3.8983
-29.375	94.625	2653214168055808	0	#N/A	#N/A	0.075594	0.108265	2417953800000000	3.78789
-23.375	83.625	2666956989661184	0	#N/A	#N/A	0.262185	0.310945	3034041700000000	3.76741
-28.375	94.625	2671321213304832	0	#N/A	198.145	#N/A	0.150682	2658322800000000	4.03558
-15.375	89.625	2677607166377984	1	2677607166377984	196.478	0.200872	0.176079	3093320500000000	4.31746
-15.375	90.625	2683007550881792	1	2683007550881792	194.378	#N/A	0.144795	2941520000000000	4.399
-25.375	80.625	2691312943890432	0	#N/A	#N/A	0.111546	0.182353	2888397700000000	3.74
-23.375	82.625	2692811082170368	0	#N/A	#N/A	0.323621	0.371715	2931948200000000	3.81359
-29.375	80.625	2697631914524672	0	#N/A	#N/A	0.108757	0.0628757	2677506200000000	3.61975
-27.375	81.625	2700191178162176	0	#N/A	#N/A	0.0877125	0.0792092	2814435700000000	3.62073
-18.375	89.625	2713435515125760	0	#N/A	193.147	0.303142	0.115009	3000164000000000	3.90677
-20.375	95.625	2719501619560448	0	#N/A	192.242	#N/A	#N/A	4251494700000000	4.127
-26.375	90.625	2723940199825408	0	#N/A	232.904	#N/A	#N/A	2970982700000000	4.21665
-24.375	90.625	2724568607227904	0	#N/A	222.085	0.397947	0.316048	3256489000000000	4.29531
-29.375	93.625	2742450435129344	0	#N/A	#N/A	0.161598	0.106091	2378171400000000	3.78516
-23.375	84.625	2756549202149376	0	#N/A	#N/A	0.136166	0.17652	3163456600000000	3.71159
-22.375	80.625	2763272436580352	0	#N/A	#N/A	0.135169	0.227703	2891735400000000	3.92209
-15.375	88.625	2770967407362048	1	2931616095666176	194.851	0.161633	0.12888	3128308700000000	4.16122
-29.375	92.625	2780849858674688	0	#N/A	#N/A	0.188287	0.119395	2369984000000000	3.93625
-28.375	81.625	2782652671197184	0	#N/A	#N/A	0.109176	0.0791504	2716117700000000	3.65
-29.375	88.625	2821670301597696	0	#N/A	192.363	0.0687431	0.0628516	2357860500000000	3.67845
-16.375	82.625	2841569958821888	1	2769180432531456	192.188	0.418321	0.428881	3216995000000000	3.9447
-28.375	95.625	2875783936737280	0	#N/A	#N/A	#N/A	#N/A	2741398700000000	3.68471
-17.375	84.625	2908266774396928	0	#N/A	#N/A	0.534659	1.83723	3327781000000000	3.76412
-16.375	90.625	2947375135981568	1	3078598734905344	190.681	#N/A	0.0357476	3046568000000000	3.72616
-28.375	80.625	2960817846747136	0	#N/A	#N/A	0.21417	0.1237	2763002400000000	3.72154
-15.375	81.625	2968845945929728	1	2967458134622208	#N/A	0.38336	0.340179	3036649800000000	3.86128
-15.375	92.625	2985073942986752	0	#N/A	193.401	#N/A	#N/A	2815883000000000	4.01289
-27.375	92.625	2988575415074816	0	#N/A	243.344	#N/A	#N/A	2790631400000000	4.19775
-21.375	80.625	2995077190254592	0	#N/A	206.438	#N/A	1.04982	2936923600000000	4.61683
-26.375	93.625	2996043289460736	0	#N/A	254.029	0.763087	0.699187	3079770000000000	4.69157
-23.375	90.625	3021996703088640	0	#N/A	229.973	0.31203	0.281324	3159747000000000	4.2761
-29.375	91.625	3036948021116928	0	#N/A	#N/A	#N/A	#N/A	2425876700000000	3.91496
-24.375	87.625	3058449969577984	0	#N/A	#N/A	0.126519	0.167303	3013869300000000	3.67016
-20.375	89.625	3074248201469952	0	#N/A	227.505	0.674836	0.648972	3156245000000000	4.31964
-16.375	92.625	3075924580892672	0	#N/A	196.406	#N/A	0	3005806000000000	3.69961
-19.375	89.625	3091473167810560	0	#N/A	221.214	0.672516	0.342844	3090324500000000	3.91919
-15.375	86.625	3102868252917760	0	#N/A	#N/A	0.157783	0.221131	3156989100000000	3.71664
-28.375	83.625	3120878124531712	0	#N/A	#N/A	0.0578832	0.0609859	2598869700000000	3.70847
-21.375	83.625	3124827615395840	0	#N/A	197.748	0.430312	0.461683	3149881500000000	4.32187
-24.375	82.625	3128383311446016	0	#N/A	#N/A	#N/A	#N/A	2880232200000000	3.68108
-17.375	91.625	3135130168197120	0	#N/A	195.334	#N/A	0.00323811	3096345300000000	3.54192
-17.375	92.625	3135130168197120	0	#N/A	195.31	#N/A	0	3284169800000000	3.64607
-24.375	92.625	3141865482223616	0	#N/A	254.337	0.595852	0.537495	3285452100000000	4.54179
-29.375	82.625	3144081953783808	0	#N/A	#N/A	0.101903	0.0752127	2631125000000000	3.69905
-17.375	90.625	3153533834625024	0	#N/A	191.591	#N/A	0.0194277	3035723200000000	3.58387
-27.375	95.625	3177084750921728	0	#N/A	221.671	#N/A	0.752101	2944090600000000	4.43786
-17.375	89.625	3184929777123328	0	#N/A	#N/A	0.166442	0.0485642	2980751300000000	3.87992
-22.375	84.625	3188234486022144	0	#N/A	#N/A	0.24419	0.283407	3176669000000000	3.91546
-16.375	83.625	3192574550474752	0	#N/A	#N/A	0.266213	0.222107	3276272700000000	3.5905
-19.375	84.625	3193947597832192	1	3407907567697920	215.757	0.641627	4.31062	3426967000000000	4.58083
-20.375	84.625	3193947597832192	0	#N/A	208.137	0.736065	1.02317	3352997800000000	4.56687
-22.375	83.625	3199347982336000	0	#N/A	#N/A	0.383774	0.37186	3083607200000000	3.97607
-16.375	89.625	3201360174514176	0	#N/A	#N/A	0.125593	0.0560407	3015529300000000	3.84668
-26.375	85.625	3206862564491264	0	#N/A	#N/A	0.124272	0.135583	2624457000000000	3.6463
-16.375	81.625	3213886983503872	1	3097670805618688	201.185	0.763211	0.870792	3112158300000000	4.32681
-16.375	91.625	3217816073273344	0	#N/A	194.306	#N/A	0.0128596	3006920600000000	3.73116
-17.375	80.625	3222933258371072	1	3222933258371072	225.267	0.495801	0.528524	3007019000000000	4.36855
-16.375	80.625	3275439233564672	1	3097670805618688	207.404	0.798434	0.763834	2958706300000000	4.49218
-25.375	93.625	3298296244207616	0	#N/A	255	#N/A	1.13221	3150098700000000	4.74187
-23.375	87.625	3324936852602880	0	#N/A	#N/A	0.0991337	0.13555	3137214800000000	3.58917
-23.375	81.625	3337144760270848	0	#N/A	#N/A	#N/A	0.347116	2902069400000000	3.85071
-23.375	92.625	3337949798203392	0	#N/A	254.979	0.356704	0.37906	3582494500000000	4.53076
-18.375	92.625	3341038416560128	0	#N/A	195.043	#N/A	0.00706871	3621618400000000	3.57895
-18.375	91.625	3359415776313344	0	#N/A	195.9	#N/A	0.00635981	3103633600000000	3.70303
-20.375	94.625	3368239518187520	0	#N/A	195.369	#N/A	0.980093	4442655400000000	3.99855
-18.375	88.625	3386602919297024	0	#N/A	205.078	0.524857	0.281145	3125379500000000	3.79143
-15.375	80.625	3403584683114496	1	3393869198655488	#N/A	0.436675	0.412728	2962360300000000	3.89375
-23.375	91.625	3404507295776768	0	#N/A	245.896	0.343843	0.271082	3170234300000000	4.52241
-20.375	93.625	3420949772763136	0	#N/A	197.6	#N/A	0.209269	4523409000000000	4.03664
-19.375	82.625	3438972797714432	0	#N/A	213.186	0.521972	0.548576	3163839600000000	4.2042
-26.375	95.625	3454227447808000	0	#N/A	254.412	#N/A	1.00898	3209591700000000	4.87702
-21.375	81.625	3463653827280896	0	#N/A	210.25	0.727601	0.692337	2937664200000000	4.49383
-15.375	91.625	3472311944478720	1	3498614324199424	194.6	#N/A	0.0295237	2857382700000000	4.12626
-24.375	91.625	3482001659133952	0	#N/A	242.603	0.390246	0.338331	3235477800000000	4.64486
-27.375	93.625	3484330873585664	0	#N/A	238.971	#N/A	0.66923	2926144600000000	4.24878
-20.375	82.625	3511398025920512	0	#N/A	208.633	0.504997	0.530408	3089312300000000	4.15853
-25.375	94.625	3576698171817984	0	#N/A	255	#N/A	1.20138	3262457000000000	5.30636
-26.375	94.625	3590870758588416	0	#N/A	254.996	#N/A	0.798691	3103367300000000	4.98521
-20.375	91.625	3615157993340928	0	#N/A	228.051	#N/A	0.222718	3238348700000000	4.10153
-19.375	91.625	3617888787234816	0	#N/A	200.072	#N/A	0.0389246	3168450500000000	3.70369
-27.375	94.625	3621840425582592	0	#N/A	230.137	#N/A	0.694791	2951983600000000	4.4112
-19.375	90.625	3623853691502592	0	#N/A	203.975	0.436279	0.178552	3024739800000000	4.03353
-15.375	82.625	3646764926107648	1	3646764926107648	#N/A	0.127401	0.18092	3088170600000000	3.63906
-20.375	80.625	3668430351761408	0	#N/A	202.243	#N/A	0.83211	3005995800000000	4.66595
-19.375	80.625	3668430351761408	0	#N/A	201.871	0.569323	0.464523	2990175600000000	4.07385
-22.375	89.625	3670095456894976	0	#N/A	214.917	0.292481	0.323778	3222260300000000	4.34885
-22.375	90.625	3697661362307072	0	#N/A	241.77	0.435622	0.369514	3118826500000000	4.35609
-26.375	91.625	3702817470545920	0	#N/A	243.458	#N/A	#N/A	3043463800000000	4.37666
-26.375	92.625	3702817470545920	0	#N/A	251.469	0.947192	0.786368	3097000000000000	4.73523
-25.375	92.625	3702817470545920	0	#N/A	254.1	0.727994	0.816757	3217016700000000	4.69889
-19.375	92.625	3723231718539264	0	#N/A	196.412	#N/A	0.00105045	3888770800000000	3.69129
-21.375	82.625	3745489849679872	0	#N/A	205.647	0.534154	0.575574	3001204500000000	4.11428
-18.375	90.625	3779331776053248	0	#N/A	193.655	0.213113	0.0575163	2972599000000000	3.74725
-22.375	91.625	3818628579328000	0	#N/A	254.244	0.349358	0.411131	3195122800000000	4.49537
-18.375	87.625	3820674325938176	0	#N/A	212.492	0.790301	0.244978	3243324200000000	3.90108
-18.375	82.625	3824813063798784	1	3824813063798784	229.43	0.514143	0.589621	3260333800000000	4.50805
-20.375	88.625	3832015992389632	0	#N/A	225.346	0.952594	#N/A	3244652000000000	4.53432
-19.375	88.625	3832015992389632	0	#N/A	216.707	0.613772	0.550954	3245998000000000	3.97697
-18.375	83.625	3832387507060736	1	3824813063798784	228.945	0.5134	0.780945	3405762500000000	4.55238
-20.375	83.625	3840464193060864	0	#N/A	212.699	0.556111	0.65403	3244092100000000	4.4375
-20.375	92.625	3850944718569472	0	#N/A	212.364	#N/A	0.121156	3994902400000000	3.95204
-25.375	91.625	3874176196673536	0	#N/A	240.899	0.510266	0.451421	3285076600000000	4.38437
-18.375	80.625	3893510260391936	1	3917566372216832	209.751	0.430117	0.446408	2978030200000000	4.01756
-17.375	82.625	3900271612657664	1	3900271881093120	233.889	0.545702	0.665161	3319971000000000	4.43996
-22.375	81.625	3967558717800448	0	#N/A	202.453	0.396296	0.494638	2890892600000000	4.13563
-17.375	83.625	3982254485274624	1	3881400600100864	200.376	0.50998	0.596577	3358688000000000	4.1849
-22.375	94.625	4020709206523904	1	3210412623396864	235.431	#N/A	1.58837	5115608000000000	5.54018
-22.375	92.625	4038480975888384	1	4038480975888384	254.945	#N/A	0.626337	3851294000000000	4.65615
-17.375	86.625	4115110440206336	0	#N/A	190.017	0.253462	0.147735	3203861000000000	3.51693
-24.375	93.625	4126685645504512	0	#N/A	255	#N/A	0.81264	3668370000000000	4.64233
-22.375	82.625	4136889145622528	0	#N/A	207.265	0.623091	0.655912	2908423800000000	4.02314
-21.375	87.625	4161222282838016	0	#N/A	213.37	0.36315	0.622451	3216354400000000	4.45347
-18.375	84.625	4178959155593216	1	3488473906413568	210.154	#N/A	3.43443	3460384000000000	4.47303
-19.375	83.625	4184298605248512	1	3859733026963456	221.712	0.602099	0.685662	3330095400000000	4.51454
-18.375	81.625	4218398498095104	1	4216733392961536	219.539	0.583399	0.679574	3108143800000000	4.43454
-17.375	81.625	4218398498095104	1	4218398498095104	230.164	0.575717	0.689754	3186733000000000	4.63762
-19.375	81.625	4277439534465024	0	#N/A	202.444	0.501041	0.524467	3075035000000000	4.03104
-21.375	88.625	4326751933038592	0	#N/A	230.138	0.438903	0.467168	3215047000000000	4.38651
-21.375	89.625	4328229670223872	1	3977696182796288	243.468	0.468685	0.755066	3196517300000000	4.56853
-18.375	86.625	4334491732541440	0	#N/A	214.085	0.450247	0.982952	3344214000000000	4.058
-20.375	90.625	4373862087131136	0	#N/A	235.4	0.652278	0.403591	3089662600000000	4.04221
-25.375	95.625	4382415782936576	0	#N/A	252.674	#N/A	1.29577	3830483500000000	5.20357
-20.375	81.625	4431138965684224	0	#N/A	203.657	0.75146	0.608506	3024477000000000	4.31082
-21.375	92.625	4462012264349696	0	#N/A	246.011	#N/A	0.577305	4059518000000000	4.29115
-21.375	91.625	4512379077394432	0	#N/A	252.978	0.560044	0.55248	3255590000000000	4.40776
-22.375	87.625	4555995544027136	0	#N/A	#N/A	0.157081	0.188863	3208316700000000	3.82431
-21.375	93.625	4585108979843072	0	#N/A	215.752	#N/A	0.941715	4771487500000000	4.36898
-23.375	94.625	4739220459487232	1	4216579311009792	254.955	#N/A	1.24555	5122940000000000	4.97102
-23.375	93.625	4739220459487232	1	4657604269703168	255	#N/A	0.863008	4547922000000000	5.61307
-19.375	86.625	4766494575558656	1	4106681835323392	230.252	#N/A	1.78161	3345747800000000	4.42925
-19.375	87.625	4766494575558656	0	#N/A	225.101	0.652223	0.588279	3292408400000000	4.13292
-21.375	90.625	4791026891882496	0	#N/A	253.355	0.721357	0.633284	3123192800000000	4.47911
-23.375	95.625	5634261042331648	1	4164487800160256	237.199	#N/A	2.3472	5167583300000000	6.46563
-24.375	94.625	5734742339092480	1	5377554068275200	255	#N/A	1.2092	4167747700000000	5.30767
-20.375	87.625	5781644992577536	1	5049134562148352	231.951	#N/A	0.917394	3267271800000000	4.57741
-22.375	93.625	6105600953942016	1	5414640037134336	251.429	#N/A	1.10278	4901587000000000	4.93258
-24.375	95.625	6352840209465344	1	5158238542626816	250.312	#N/A	1.26105	4976381000000000	5.77796
-20.375	86.625	7183307569627136	1	5381385715974144	224.018	0.442528	1.40512	3324217000000000	4.55648

## Sheet: C2b_22
lat	lon	HCHO VCD correct	SO2	HCHO VCD clear	green	VIIRS AOD	TROPOMI AOD	HCHO CAMS	BrO_column_number_density (1e13)
-28.375	62.625	716800916455424	0	#N/A	#N/A	#N/A	#N/A	3359827300000000	3.38952
-29.375	65.625	894184072413184	0	#N/A	#N/A	0.162489	#N/A	3146218200000000	4.66681
-29.375	77.625	1441624026513408	0	#N/A	#N/A	#N/A	0.744924	2224286300000000	4.47322
-29.375	76.625	1518663257554944	0	#N/A	194.622	#N/A	0.320208	2244509400000000	4.40599
-29.375	78.625	1580345698811904	0	#N/A	#N/A	#N/A	0.753786	2226708300000000	4.5296
-29.375	71.625	1651030928392192	0	#N/A	#N/A	0.102814	0.0608362	2274678000000000	4.2749
-28.375	73.625	1791215439708160	0	#N/A	192.491	#N/A	0.355192	2391134500000000	4.76522
-18.375	74.625	1800667588984832	0	#N/A	#N/A	#N/A	0.954901	2813241000000000	3.5738
-29.375	73.625	1868238967275520	0	#N/A	#N/A	0.117675	0.143115	2345151000000000	4.2531
-29.375	79.625	1893779661389824	0	#N/A	#N/A	#N/A	0.0790917	2228017900000000	4.41987
-29.375	75.625	1922149530992640	0	#N/A	193.767	#N/A	0.158327	2281851400000000	4.346
-28.375	70.625	1947120336633856	0	#N/A	#N/A	0.0972302	0.0701151	2383364900000000	4.03731
-28.375	72.625	1968171045093376	0	#N/A	#N/A	0.201206	0.233552	2395610400000000	4.49701
-18.375	75.625	2012151241768960	0	#N/A	#N/A	#N/A	0.5933	2835779500000000	3.50889
-29.375	70.625	2093982851006464	0	#N/A	#N/A	0.0964835	0.0520533	2285141600000000	4.09293
-19.375	75.625	2137210891534336	0	#N/A	#N/A	#N/A	2.34956	2741997600000000	3.54742
-28.375	60.625	2175245511294976	0	#N/A	#N/A	#N/A	0.218733	3559259300000000	3.64441
-28.375	74.625	2177199587196928	0	#N/A	198.544	#N/A	0.445543	2326671300000000	4.69094
-29.375	69.625	2208344810979328	0	#N/A	#N/A	0.0608634	0.055207	2402694400000000	3.83453
-20.375	75.625	2256738757640192	0	#N/A	#N/A	#N/A	2.08546	2669939800000000	3.62222
-29.375	72.625	2291984333012992	0	#N/A	#N/A	0.14908	0.119023	2351432300000000	4.15567
-20.375	74.625	2376565123973120	0	#N/A	#N/A	#N/A	1.9029	2712440000000000	3.62087
-28.375	71.625	2389640615034880	0	#N/A	#N/A	0.102666	0.13268	2352521000000000	4.10939
-20.375	73.625	2395698934841344	0	#N/A	#N/A	#N/A	0.702783	2759218800000000	3.81572
-23.375	60.625	2395993140101120	0	#N/A	#N/A	0.106467	0.142689	3023641000000000	3.78578
-21.375	75.625	2398889827106816	0	#N/A	#N/A	#N/A	1.67517	2698305000000000	3.97822
-28.375	76.625	2400181538521088	0	#N/A	219.776	#N/A	0.951537	2258557000000000	4.74422
-28.375	69.625	2414064214999040	0	#N/A	#N/A	0.0762752	0.0607689	2475200700000000	3.93958
-27.375	74.625	2421078165028864	0	#N/A	198.222	#N/A	0.48406	2638254500000000	4.73266
-27.375	70.625	2422758570983424	0	#N/A	#N/A	0.0831337	0.0778588	2564288200000000	3.84943
-22.375	65.625	2438677598830592	0	#N/A	216.799	0.499727	1.53093	3041037000000000	4.73762
-21.375	65.625	2438677598830592	0	#N/A	210.383	0.810799	2.74756	2998719600000000	4.55583
-26.375	68.625	2442932837679104	0	#N/A	#N/A	0.077971	0.0464018	2866807500000000	3.76034
-29.375	74.625	2451582096506880	0	#N/A	#N/A	#N/A	0.113142	2317966000000000	4.15709
-19.375	73.625	2460306517262336	0	#N/A	#N/A	#N/A	#N/A	2771858000000000	3.79473
-23.375	68.625	2483827100352512	0	#N/A	#N/A	0.211444	0.152951	3125335000000000	4.31397
-27.375	71.625	2503879765786624	0	#N/A	#N/A	0.192509	0.190724	2542171800000000	4.02848
-27.375	72.625	2503879765786624	0	#N/A	#N/A	0.224877	0.359146	2613204700000000	4.31112
-19.375	74.625	2528947879280640	0	#N/A	#N/A	#N/A	#N/A	2718931200000000	3.54187
-25.375	68.625	2558394711932928	0	#N/A	#N/A	0.0915629	0.0505523	2962353300000000	3.77579
-28.375	77.625	2564832599474176	0	#N/A	216.049	#N/A	1.09197	2273574800000000	4.68941
-27.375	69.625	2578826945101824	0	#N/A	#N/A	0.0794173	0.0475094	2633721200000000	3.9743
-23.375	61.625	2589246267326464	0	#N/A	#N/A	0.0856839	0.136743	2942420000000000	3.80581
-19.375	78.625	2599910671122432	0	#N/A	#N/A	#N/A	0.016706	2953742700000000	3.61623
-23.375	79.625	2612794767704064	0	#N/A	#N/A	#N/A	0.706408	2724196600000000	4.19722
-22.375	79.625	2612794767704064	0	#N/A	#N/A	#N/A	0.440198	2792336700000000	3.87913
-28.375	75.625	2635030081830912	0	#N/A	207.274	#N/A	0.507021	2274687200000000	4.72752
-21.375	63.625	2639287736598528	0	#N/A	198.228	0.547416	#N/A	2907082400000000	4.41478
-28.375	68.625	2657696234864640	0	#N/A	#N/A	0.0615856	0.0543046	2617018000000000	3.74105
-27.375	68.625	2657696234864640	0	#N/A	#N/A	0.0657869	0.0567005	2739041300000000	3.73549
-19.375	72.625	2682136477827072	0	#N/A	#N/A	#N/A	0.10531	2808109500000000	3.76816
-21.375	76.625	2722045313941504	0	#N/A	#N/A	#N/A	1.34366	2696450000000000	3.81924
-27.375	73.625	2729873697144832	0	#N/A	194.777	#N/A	#N/A	2658901800000000	4.71104
-19.375	71.625	2776124857778176	0	#N/A	#N/A	#N/A	0.0669437	2851507000000000	3.79718
-20.375	76.625	2776139621728256	0	#N/A	#N/A	#N/A	1.89599	2701350800000000	3.55074
-20.375	72.625	2777795868491776	0	#N/A	197.498	#N/A	0.473531	2769611300000000	3.93591
-29.375	68.625	2785122277392384	0	#N/A	#N/A	0.0490963	0.0292471	2569975000000000	3.79083
-18.375	72.625	2809973226602496	0	#N/A	#N/A	#N/A	0.964913	2829505700000000	3.59008
-22.375	78.625	2818479409332224	0	#N/A	#N/A	#N/A	#N/A	2756012300000000	4.13145
-26.375	71.625	2828742233686016	0	#N/A	#N/A	0.197139	0.264935	2759808000000000	3.94561
-18.375	70.625	2828937923133440	0	#N/A	#N/A	#N/A	0.0597708	2928122400000000	3.6323
-22.375	68.625	2837881387220992	0	#N/A	197.466	0.844137	0.996746	3151903000000000	4.68045
-27.375	76.625	2839065456017408	0	#N/A	214.77	#N/A	0.981582	2535036800000000	4.56531
-25.375	74.625	2842715104477184	0	#N/A	190.536	#N/A	0.878083	3006631500000000	4.75215
-22.375	60.625	2859592715337728	0	#N/A	#N/A	0.104655	0.15019	3043959000000000	3.74745
-22.375	61.625	2863953986191360	0	#N/A	#N/A	0.158569	0.229686	2975527000000000	3.80885
-21.375	64.625	2866203743748096	0	#N/A	207.986	0.856115	1.21024	2933474000000000	4.51641
-23.375	78.625	2866896844095488	0	#N/A	211.429	#N/A	1.83861	2748337500000000	4.91712
-24.375	68.625	2876730977026048	0	#N/A	#N/A	0.11186	0.098818	3062426600000000	3.85358
-24.375	60.625	2912379205582848	0	#N/A	#N/A	0.0780662	0.112756	3029920600000000	3.72539
-28.375	78.625	2922835840335872	0	#N/A	202.87	#N/A	0.969941	2343560400000000	4.44708
-25.375	60.625	2923961658638336	0	#N/A	#N/A	0.0692224	0.0684824	3147274200000000	3.63701
-21.375	60.625	2924229020352512	0	#N/A	#N/A	0.21672	0.291787	3050357200000000	3.77288
-23.375	62.625	2942631344603136	0	#N/A	#N/A	0.0814317	0.0937205	2900313800000000	3.79579
-24.375	65.625	2944092170354688	0	#N/A	#N/A	0.119566	0.185875	3083087500000000	3.88055
-21.375	73.625	2958813439197184	0	#N/A	203.736	#N/A	0.904747	2767816500000000	4.19415
-23.375	66.625	2960939984879616	0	#N/A	198.246	0.465666	1.2819	3106218900000000	4.38739
-24.375	69.625	2978455666819072	0	#N/A	#N/A	0.114504	0.0524096	3001092300000000	3.82324
-24.375	61.625	2986700393414656	0	#N/A	#N/A	0.0733941	0.0923614	2982543400000000	3.90319
-18.375	69.625	3002864502833152	0	#N/A	#N/A	#N/A	0.104423	2957662000000000	3.93212
-21.375	61.625	3007735532617728	0	#N/A	#N/A	0.323485	0.339079	3000702000000000	3.92906
-21.375	78.625	3009012480081920	0	#N/A	#N/A	#N/A	0.0507895	2865187700000000	3.59727
-21.375	62.625	3028988909846528	0	#N/A	190.193	0.573783	0.574433	2954138400000000	4.07746
-20.375	62.625	3028988909846528	1	2851528108933120	207.15	0.736028	1.16033	2938710300000000	4.23355
-26.375	69.625	3030347730124800	0	#N/A	#N/A	0.092422	0.0425367	2785617500000000	3.77837
-24.375	62.625	3030400880345088	0	#N/A	#N/A	0.0760807	0.116791	2964429600000000	3.73144
-18.375	73.625	3043990693740544	0	#N/A	#N/A	#N/A	1.2746	2804461700000000	3.67419
-25.375	70.625	3047115550883840	0	#N/A	#N/A	0.115689	0.144862	2815113200000000	3.81126
-26.375	64.625	3064425074393088	0	#N/A	#N/A	0.105545	0.0980695	3274012000000000	3.60092
-26.375	70.625	3095663176843264	0	#N/A	#N/A	0.0997472	0.0908779	2740560400000000	3.8212
-27.375	77.625	3111189215182848	0	#N/A	225.723	#N/A	0.983886	2541817000000000	4.54243
-20.375	78.625	3123411618365440	0	#N/A	#N/A	#N/A	0.0424049	2926275000000000	3.51279
-25.375	69.625	3141639728005120	0	#N/A	#N/A	0.101024	0.0420763	2837014300000000	3.76921
-18.375	71.625	3153556651638784	0	#N/A	#N/A	#N/A	0.0190024	2877372300000000	3.52158
-26.375	61.625	3180100623269888	0	#N/A	#N/A	0.0644835	0.0616276	3188946400000000	3.67466
-20.375	79.625	3190218492477440	0	#N/A	#N/A	0.0665744	0.0776305	2995385400000000	3.51025
-24.375	63.625	3199811838803968	0	#N/A	#N/A	0.0939554	0.144187	3032196700000000	3.74436
-28.375	66.625	3211947268898816	0	#N/A	#N/A	0.0751461	0.0573812	2878668000000000	3.557
-26.375	66.625	3228419542220800	0	#N/A	#N/A	0.0695958	0.0819884	3081311800000000	3.49242
-19.375	69.625	3234291030949888	0	#N/A	192.727	#N/A	0.137575	2844725700000000	4.05863
-26.375	72.625	3237877597077504	0	#N/A	191.666	#N/A	0.511291	2826727600000000	4.09184
-26.375	63.625	3238651764932608	0	#N/A	#N/A	0.0846838	0.109193	3302231000000000	3.72907
-19.375	76.625	3241268473757696	0	#N/A	#N/A	#N/A	0.926415	2793847000000000	3.43228
-26.375	77.625	3254721921941504	0	#N/A	222.329	#N/A	#N/A	2795659700000000	5.00255
-27.375	75.625	3255995916615680	0	#N/A	208.827	#N/A	1.20528	2572138000000000	4.95072
-18.375	67.625	3256509165207552	0	#N/A	#N/A	0.252783	0.194082	3007417700000000	3.89989
-25.375	72.625	3259586509275136	0	#N/A	194.248	#N/A	#N/A	2944769200000000	4.25094
-25.375	62.625	3262075174387712	0	#N/A	#N/A	0.0640289	0.0777452	3071169500000000	3.82252
-28.375	79.625	3279275713101824	0	#N/A	190.694	#N/A	0.322437	2392309000000000	4.37926
-26.375	62.625	3298983170539520	0	#N/A	#N/A	0.0712647	0.0524532	3223824500000000	3.66649
-25.375	61.625	3304268933103616	0	#N/A	#N/A	0.0720504	0.0872087	3091357700000000	3.78966
-27.375	60.625	3305037463814144	0	#N/A	#N/A	0.101114	0.0685986	3354638400000000	3.70004
-21.375	79.625	3312386958163968	0	#N/A	#N/A	0.105811	0.134294	2949084500000000	3.56642
-18.375	68.625	3315423768477696	0	#N/A	#N/A	0.22403	0.131061	3006422600000000	3.88347
-19.375	77.625	3319353663553536	0	#N/A	#N/A	#N/A	0.0320845	2880647000000000	3.36038
-27.375	63.625	3338314333552640	0	#N/A	#N/A	#N/A	0.300924	3498259500000000	3.51862
-18.375	78.625	3347977473097728	0	#N/A	#N/A	#N/A	0.0359415	3090276200000000	3.57414
-28.375	61.625	3350606529953792	0	#N/A	#N/A	0.128794	0.127453	3334794600000000	3.53602
-24.375	75.625	3354980417273856	0	#N/A	229.096	#N/A	1.96304	2994537400000000	5.35436
-25.375	64.625	3362284814467072	0	#N/A	#N/A	0.0907937	0.125762	3191572700000000	3.6806
-24.375	64.625	3363767920361472	0	#N/A	#N/A	0.110889	0.204248	3079325700000000	3.77108
-23.375	65.625	3374737535270912	0	#N/A	201.019	0.296441	0.761325	3071889700000000	4.43758
-22.375	76.625	3393180124839936	0	#N/A	204.535	#N/A	1.57392	2819486800000000	4.57109
-27.375	66.625	3407591619166208	0	#N/A	#N/A	0.0698299	0.0601143	3031914000000000	3.61128
-25.375	71.625	3412933484740608	0	#N/A	#N/A	0.223275	0.39838	2884285800000000	3.97534
-23.375	63.625	3415115059691520	0	#N/A	#N/A	0.114406	0.169028	2908032700000000	3.76634
-29.375	67.625	3417027930750976	0	#N/A	#N/A	0.0882876	0.0724627	2687091500000000	3.68238
-25.375	67.625	3418411715526656	0	#N/A	#N/A	0.0901211	0.0996586	3102720600000000	3.6753
-27.375	61.625	3432290633908224	0	#N/A	#N/A	0.07997	0.0648193	3374706700000000	3.71209
-25.375	63.625	3434774735618048	0	#N/A	#N/A	0.0791447	0.129033	3159184000000000	3.57332
-22.375	75.625	3441639167098880	0	#N/A	210.078	#N/A	1.91499	2844529000000000	4.81327
-24.375	72.625	3451039776768000	0	#N/A	#N/A	#N/A	0.540588	3062300000000000	4.20036
-25.375	65.625	3452911308767232	0	#N/A	#N/A	0.0748163	0.0936553	3120811800000000	3.6991
-24.375	66.625	3452911308767232	0	#N/A	#N/A	0.128494	0.279431	3074915800000000	3.97418
-23.375	69.625	3463335462830080	0	#N/A	#N/A	0.121799	0.127538	3116304800000000	3.91166
-24.375	70.625	3473714788171776	0	#N/A	#N/A	0.104262	0.115933	3005117800000000	3.86041
-18.375	79.625	3480691425673216	0	#N/A	#N/A	0.07686	0.103745	3202444700000000	3.54238
-24.375	71.625	3482595975233536	0	#N/A	#N/A	#N/A	0.252659	3038848300000000	4.01107
-29.375	66.625	3493731483254784	0	#N/A	#N/A	0.0850533	0.0744925	2765730000000000	3.67689
-24.375	77.625	3495614826414080	0	#N/A	251.021	#N/A	1.4967	2890006200000000	5.1783
-18.375	76.625	3497118333403136	0	#N/A	#N/A	#N/A	0.386608	2840626000000000	3.58214
-21.375	74.625	3501651671384064	0	#N/A	201.119	#N/A	1.1642	2728935800000000	4.00916
-18.375	77.625	3512650277322752	0	#N/A	#N/A	#N/A	0.0435246	2938619800000000	3.47617
-19.375	70.625	3515106730180608	0	#N/A	#N/A	#N/A	0.118949	2853568000000000	3.76079
-20.375	64.625	3528163162324992	0	#N/A	222.983	#N/A	3.90963	2962325600000000	4.43289
-24.375	76.625	3536605725851648	0	#N/A	240.66	#N/A	#N/A	2945622800000000	5.35726
-20.375	71.625	3542598547406848	0	#N/A	205.151	#N/A	0.894224	2800921600000000	4.2348
-24.375	67.625	3565154373468160	0	#N/A	#N/A	0.139781	0.136196	3097608300000000	3.95132
-26.375	78.625	3574494048288768	0	#N/A	212.193	#N/A	0.982818	2802751000000000	4.75645
-22.375	62.625	3578827401854976	0	#N/A	#N/A	0.178481	0.245169	2889799200000000	3.97011
-21.375	77.625	3591394476163072	0	#N/A	#N/A	#N/A	0.957743	2758388800000000	3.60845
-18.375	65.625	3592768060391424	0	#N/A	#N/A	0.264417	0.261754	2981380000000000	3.84667
-24.375	73.625	3593288288305152	0	#N/A	193.84	#N/A	0.695614	3068012200000000	4.37031
-23.375	70.625	3608454623133696	0	#N/A	#N/A	#N/A	0.181997	3129462400000000	4.25219
-23.375	67.625	3622721162313728	0	#N/A	#N/A	0.498799	0.435556	3139624900000000	4.2986
-28.375	67.625	3624176082485248	0	#N/A	#N/A	0.0789028	0.0726883	2725987600000000	3.66326
-26.375	73.625	3627905724710912	0	#N/A	191.866	#N/A	1.33565	2859006700000000	4.43486
-25.375	73.625	3627905724710912	0	#N/A	194.417	#N/A	0.80386	2975111200000000	4.46794
-18.375	61.625	3667233129627648	1	3662839109648384	200.057	0.435502	0.391583	2917453000000000	4.13167
-24.375	74.625	3669681260986368	0	#N/A	216.578	#N/A	1.14243	3038697000000000	4.99047
-22.375	74.625	3671900416901120	0	#N/A	223.91	#N/A	1.56005	2876397300000000	4.80326
-27.375	62.625	3676717491159040	0	#N/A	#N/A	0.140214	0.108303	3479872000000000	3.58799
-18.375	63.625	3687943998799872	0	#N/A	#N/A	0.239029	0.253346	2937738000000000	3.8306
-21.375	68.625	3689405898293248	0	#N/A	211.904	0.773769	0.880261	3117184700000000	4.4242
-26.375	60.625	3692702822563840	0	#N/A	#N/A	0.0735507	0.059256	3230859000000000	3.73361
-19.375	79.625	3693452294356992	0	#N/A	#N/A	0.0690983	0.0817344	3032924400000000	3.41902
-20.375	60.625	3695421536862208	0	#N/A	201.16	0.527089	0.45077	2990421000000000	3.97825
-22.375	63.625	3695755470569472	0	#N/A	192.348	0.35641	0.459004	2870380300000000	4.18858
-20.375	77.625	3719534557003776	0	#N/A	#N/A	#N/A	0.119039	2800557000000000	3.45116
-19.375	61.625	3728500838105088	1	3661982800543744	208.999	0.562194	0.727109	2922638300000000	4.44008
-22.375	66.625	3739196648849408	0	#N/A	217.62	#N/A	2.60755	3134467000000000	4.71105
-19.375	68.625	3759960668241920	0	#N/A	201.863	0.413103	0.222386	2842936600000000	4.00816
-19.375	62.625	3762192440623104	1	3691747460775936	213.176	#N/A	0.827933	2923256500000000	4.39462
-20.375	61.625	3769884727050240	0	#N/A	204.146	0.496421	0.533142	2957904800000000	3.88873
-22.375	64.625	3779331776053248	0	#N/A	204.854	0.530278	0.63064	2910323300000000	4.61452
-26.375	65.625	3779909180719104	0	#N/A	#N/A	0.0824422	0.0930914	3118966000000000	3.62951
-23.375	75.625	3781764606590976	0	#N/A	232.742	#N/A	1.6417	2929459500000000	5.15474
-23.375	72.625	3804075082645504	0	#N/A	197.706	#N/A	0.428325	3032578000000000	4.42575
-26.375	67.625	3856758762110976	0	#N/A	#N/A	0.0707619	0.0605499	3025096300000000	3.57447
-19.375	64.625	3864795988099072	0	#N/A	209.18	0.448669	1.78265	2907226300000000	4.44853
-20.375	63.625	3864795988099072	1	3353648440541184	212.555	1.03086	#N/A	2937269300000000	4.19825
-19.375	63.625	3870566545096704	1	3691747460775936	201.914	0.4743	0.634529	2908689300000000	4.25845
-18.375	62.625	3877916844752896	1	3920215024861184	#N/A	0.35075	0.333006	2897688500000000	4.07574
-19.375	67.625	3884935626620928	0	#N/A	193.238	0.396939	0.268353	2866258500000000	4.15634
-25.375	66.625	3887026470387712	0	#N/A	#N/A	0.0781983	0.120651	3102049500000000	3.65068
-28.375	65.625	3896980593967104	0	#N/A	#N/A	0.168783	0.0627054	3260486300000000	3.72865
-27.375	65.625	3896980593967104	0	#N/A	#N/A	0.130799	0.097255	3182640000000000	3.66479
-23.375	64.625	3900675608018944	0	#N/A	192.671	0.191896	0.296306	2966772300000000	4.05344
-23.375	77.625	3912931565633536	0	#N/A	229.027	#N/A	2.01419	2823902600000000	5.37016
-23.375	76.625	3935665901273088	0	#N/A	233.818	#N/A	1.37686	2899548000000000	5.1467
-23.375	71.625	3941735495368704	0	#N/A	#N/A	#N/A	0.2183	3071162000000000	4.16913
-27.375	64.625	3976886044590080	0	#N/A	#N/A	0.254415	#N/A	3365508500000000	3.83348
-26.375	75.625	3984121185435648	0	#N/A	207.066	#N/A	1.07445	2877957000000000	4.89903
-20.375	70.625	4034251775279104	0	#N/A	204.436	#N/A	0.369052	2834650800000000	4.01176
-25.375	78.625	4045851139768320	0	#N/A	230.438	#N/A	1.16574	2898355000000000	4.86444
-18.375	66.625	4047350083354624	0	#N/A	#N/A	0.265218	0.200901	3001668600000000	3.8407
-26.375	79.625	4073479590641664	0	#N/A	#N/A	#N/A	0.8079	2836850300000000	4.34803
-26.375	76.625	4082693100797952	0	#N/A	206.075	#N/A	1.00984	2804899500000000	4.74893
-24.375	78.625	4089816035622912	0	#N/A	253.474	#N/A	0.9306	2830344300000000	4.70048
-25.375	75.625	4105961354559488	0	#N/A	194.023	#N/A	0.970361	2997001300000000	4.9244
-27.375	78.625	4118881958363136	0	#N/A	224.247	#N/A	#N/A	2586486500000000	4.43512
-22.375	72.625	4133242449952768	0	#N/A	220.24	#N/A	0.789579	2976151000000000	4.74824
-21.375	72.625	4133242449952768	0	#N/A	213.277	#N/A	1.14075	2810064800000000	4.37523
-27.375	79.625	4155384080105472	0	#N/A	193.346	#N/A	0.598476	2627952500000000	4.1293
-19.375	60.625	4182765033488384	1	4087333276090368	204.072	0.633755	0.611128	2934427700000000	4.07731
-25.375	77.625	4186523935178752	0	#N/A	232.85	#N/A	1.5154	2918560000000000	5.00575
-21.375	66.625	4239935880036352	0	#N/A	216.834	#N/A	2.1658	3088179000000000	4.43746
-22.375	73.625	4264122719928320	0	#N/A	224.582	#N/A	1.12207	2931885300000000	4.75797
-21.375	71.625	4275648801538048	0	#N/A	222.076	#N/A	0.844141	2937840300000000	4.53753
-24.375	79.625	4276560408346624	0	#N/A	220.996	#N/A	0.694092	2773293700000000	4.27834
-19.375	66.625	4296887951687680	0	#N/A	197.203	0.466525	0.583326	2893857400000000	4.34523
-27.375	67.625	4305687265935360	0	#N/A	#N/A	0.0599698	0.0450764	2888867200000000	3.58872
-22.375	77.625	4376507250114560	0	#N/A	195.14	#N/A	1.35264	2762386600000000	4.31689
-22.375	67.625	4395416380506112	0	#N/A	208.419	0.929458	0.751497	3174858600000000	4.69756
-25.375	76.625	4431275062460416	0	#N/A	219.327	#N/A	1.13917	2928332300000000	5.06682
-20.375	69.625	4444438063480832	0	#N/A	213.05	#N/A	0.473741	2879857200000000	4.16521
-18.375	60.625	4492247223500800	1	4371004323266560	191.24	0.502268	0.490149	3004608800000000	4.08593
-23.375	73.625	4493593964183552	0	#N/A	221.536	#N/A	0.93443	3013350700000000	4.67622
-21.375	67.625	4550661731516416	0	#N/A	214.476	0.644246	0.592911	3118262000000000	4.38833
-21.375	69.625	4597852147810304	0	#N/A	214.369	0.701405	0.703367	3081809800000000	4.50867
-23.375	74.625	4603880134410240	0	#N/A	235.107	#N/A	1.32044	2969234600000000	4.95571
-20.375	68.625	4612001917566976	0	#N/A	216.429	0.586958	0.532864	2911324800000000	4.35464
-21.375	70.625	4678920729264128	0	#N/A	213.802	#N/A	0.747491	3030389300000000	4.34016
-22.375	69.625	4689658147504128	0	#N/A	196.355	0.708033	0.626374	3123228300000000	4.44191
-22.375	70.625	4809501693706240	0	#N/A	216.528	#N/A	0.696701	3118588400000000	4.56735
-25.375	79.625	4927930585055232	0	#N/A	215.035	#N/A	0.671242	2875947000000000	4.16682
-22.375	71.625	4935088148054016	0	#N/A	234.69	#N/A	0.821294	3047455400000000	4.8312
-18.375	64.625	4965965204815872	1	4965965204815872	#N/A	0.228747	0.641739	2959484300000000	3.86211
-20.375	67.625	5017931624742912	0	#N/A	221.198	#N/A	0.644031	2959130500000000	4.23881
-20.375	66.625	5126686639128576	0	#N/A	219.473	#N/A	1.46969	2976676000000000	4.37394

[truncated: 2 more sheets: C3_23, C2b_25]
