# Supplementary material for: Satellite quantification of enhanced methane oxidation applied to the stratospheric plume following Hunga Tonga-Hunga Ha’apai eruption
Source: Nat Commun. 2026 May 7;17:3746. doi: 10.1038/s41467-026-72191-4 (PMC13153224; doi:10.1038/s41467-026-72191-4)
Supplement: Supplementary file 4 — Supplementary Data 2 [file 41467_2026_72191_MOESM4_ESM.xlsx]

## Sheet: overview figure
C2_17
c2b_21
C2b_25
C2b_24

## Sheet: C2_16_o3
latitude	longitude	value	precision	convergence	quality	status	pressure_hPa	qc_good
-29.6604	172.095	6.26379e-06	1.04683e-07	1.00197	1.7351	0	21.5443	TRUE
-28.1806	171.717	6.39328e-06	1.05474e-07	1.00197	1.7351	0	21.5443	TRUE
-26.7003	171.32	6.41347e-06	1.05348e-07	1.00071	2.11799	0	21.5443	TRUE
-25.2194	170.95	6.29843e-06	1.05165e-07	1.00071	1.82805	0	21.5443	TRUE
-23.7381	170.589	6.14318e-06	1.05209e-07	1.00071	1.69872	0	21.5443	TRUE
-22.2563	170.238	5.98325e-06	1.05252e-07	1.00071	1.59297	0	21.5443	TRUE
-20.7741	169.894	5.84307e-06	1.05238e-07	1.00071	1.11618	0	21.5443	TRUE
-19.2916	169.552	5.92367e-06	1.05233e-07	1.00071	1.11618	0	21.5443	TRUE
-17.8088	169.21	6.23778e-06	1.04981e-07	1.00071	1.11618	0	21.5443	TRUE
-16.3256	168.871	6.54588e-06	1.04647e-07	1.00071	1.42596	0	21.5443	TRUE
-14.8423	168.538	6.63434e-06	1.0548e-07	1.00071	1.67936	0	21.5443	TRUE
-13.3587	168.213	6.61153e-06	1.06643e-07	1.00071	1.73926	0	21.5443	TRUE

## Sheet: C2_16_ClO
latitude	longitude	value	precision	convergence	quality	status	pressure_hPa	qc_good
-29.6604	172.095	8.26996e-11	1.26131e-10	1.16347	1.72308	0	21.5443	FALSE
-28.1806	171.717	-4.78787e-11	1.27071e-10	1.16347	1.62616	34	21.5443	FALSE
-26.7003	171.32	2.72364e-12	1.28807e-10	1.30394	1.49225	34	21.5443	FALSE
-25.2194	170.95	6.18176e-10	1.30115e-10	1.30394	1.49225	18	21.5443	FALSE
-23.7381	170.589	1.25895e-09	1.31024e-10	1.30394	1.12751	18	21.5443	FALSE
-22.2563	170.238	1.42398e-09	1.31211e-10	1.30394	1.07615	50	21.5443	FALSE
-20.7741	169.894	1.80236e-09	1.30286e-10	1.30394	0.832589	50	21.5443	FALSE
-19.2916	169.552	1.48293e-09	1.29918e-10	1.30394	0.832589	18	21.5443	FALSE
-17.8088	169.21	7.10776e-10	1.28573e-10	1.30394	0.832589	18	21.5443	FALSE
-16.3256	168.871	5.6945e-10	1.26341e-10	1.30394	1.09785	50	21.5443	FALSE
-14.8423	168.538	6.64077e-10	1.27591e-10	1.30394	1.39522	34	21.5443	FALSE
-13.3587	168.213	2.62624e-10	1.27513e-10	1.30394	1.73964	34	21.5443	FALSE

## Sheet: C2_17_HO2
latitude	longitude	value	precision	convergence	quality	status	pressure_hPa	qc_good	value backup
-26.7003	160.503	3.78817e-10	1.1817e-10	1.09038	0.97103	0	21.5443	TRUE
-25.2194	160.133	1.58908e-09	1.18844e-10	1.09038	0.844104	0	21.5443	TRUE
-23.738	159.772	3.22529e-09	1.1982e-10	1.09038	0.705567	18	21.5443	TRUE
-22.2563	159.421	4.4717e-09	1.20457e-10	1.09038	0.705567	0	21.5443	TRUE
-20.7741	159.077	4.4136e-09	1.20154e-10	1.09038	0.705567	0	21.5443	TRUE
-19.2916	158.735	3.34626e-09	1.19431e-10	1.09038	0.764346	50	21.5443	TRUE
-17.8087	158.394	2.06698e-09	1.18967e-10	1.09038	1.09384	18	21.5443	TRUE
-16.3256	158.054	9.46135e-10	1.18567e-10	1.09038	1.01535	50	21.5443	TRUE
-14.8422	157.721	3.15415e-10	1.1822e-10	1.09038	1.01535	50	21.5443	TRUE
-13.3586	157.396	2.04514e-11	1.18221e-10	1.09038	1.01535	0	21.5443	TRUE
-11.8749	157.055		1.18473e-10	1.11122	1.6306	0	21.5443	FALSE	-1.31753e-11
-10.3909	156.732		1.1955e-10	1.11122	1.66224	0	21.5443	FALSE	5.57283e-11

## Sheet: C2_17_HCHO_AOD
latitude	longitude	HCHO	AOD2	green2	BrO (1e13)
-26.375	160.625	3310624679395328	0.125033	193.77	4.16756
-25.375	160.125	3322910701780992	0.21273	197.166	4.6482
-23.875	159.625	3861633952645120	0.33818	212.535	5.38429
-22.375	159.625	4615907653451776	0.69034	248.443	8.30442
-20.875	159.625	5365920075612160	1.24446	235.768	9.91954
-19.375	158.625	4177207077371904	0.594595	213.102	8.26813
-17.875	158.625	4591595454201856	0.863647	231.18	7.84671
-16.375	158.125	4222068010778624	0.627224	225.829	7.21163
-14.875	157.625	4409686543564800	0.201352	196.539	4.30397
-13.375	157.625	4290271554568192	0.161411		3.43337
-11.875	157.125	4248335024128000	0.119298		3.28548
-10.375	156.625	4326053732417536	0.0985981		3.25568

## Sheet: C2_17_CO
latitude	longitude	value	precision	convergence	quality	status	pressure_hPa	qc_good
-26.7003	160.503	2.09702e-08	1.01751e-08	1.01439	1.93271	0	21.5443	TRUE
-25.2194	160.133	4.06376e-08	1.02331e-08	1.01439	1.95466	0	21.5443	TRUE
-23.738	159.772	8.25867e-08	1.0286e-08	1.01439	1.63164	0	21.5443	TRUE
-22.2563	159.421	1.20798e-07	1.03486e-08	1.01439	1.63164	0	21.5443	TRUE
-20.7741	159.077	1.32878e-07	1.03706e-08	1.01439	1.63164	0	21.5443	TRUE
-19.2916	158.735	1.22736e-07	1.03458e-08	1.01439	1.69191	0	21.5443	TRUE
-17.8087	158.394	9.41518e-08	1.02253e-08	1.01439	1.76764	0	21.5443	TRUE
-16.3256	158.054	5.88241e-08	1.02048e-08	1.01439	1.84022	34	21.5443	TRUE
-14.8422	157.721	3.65475e-08	1.01872e-08	1.01439	2.05639	0	21.5443	TRUE
-13.3586	157.396	3.27823e-08	1.01479e-08	1.01439	1.8921	0	21.5443	TRUE
-11.8749	157.055	3.74164e-08	1.00975e-08	1.01931	1.94486	0	21.5443	TRUE
-10.3909	156.732	1.79522e-08	1.00983e-08	1.01931	1.89778	0	21.5443	TRUE

## Sheet: C2_17_O3
latitude	longitude	value	precision	convergence	quality	status	pressure_hPa	qc_good
-26.7003	160.503	6.48238e-06	1.0471e-07	1.00065	1.57242	0	21.5443	TRUE
-25.2194	160.133	6.31349e-06	1.04667e-07	1.00065	1.57242	0	21.5443	TRUE
-23.738	159.772	6.0273e-06	1.04555e-07	1.00065	1.55852	0	21.5443	TRUE
-22.2563	159.421	5.68684e-06	1.0463e-07	1.00065	1.55852	0	21.5443	TRUE
-20.7741	159.077	5.64692e-06	1.04739e-07	1.00065	1.55852	0	21.5443	TRUE
-19.2916	158.735	5.85425e-06	1.04652e-07	1.00065	1.52532	0	21.5443	TRUE
-17.8087	158.394	6.04675e-06	1.04363e-07	1.00065	1.52532	0	21.5443	TRUE
-16.3256	158.054	6.31269e-06	1.04794e-07	1.00065	1.52532	34	21.5443	TRUE
-14.8422	157.721	6.55103e-06	1.05486e-07	1.00065	1.843	0	21.5443	TRUE
-13.3586	157.396	6.67614e-06	1.06069e-07	1.00065	1.70134	0	21.5443	TRUE
-11.8749	157.055	6.75102e-06	1.05391e-07	1.0032	1.58844	0	21.5443	TRUE
-10.3909	156.732	6.78514e-06	1.04756e-07	1.0032	1.58844	0	21.5443	TRUE

## Sheet: C2_17_H2O
latitude	longitude	value	precision	convergence	quality	status	pressure_hPa	qc_good
-26.7003	160.503	1.86608e-05	3.87632e-07	2.98723	0.394195	0	21.5443	FALSE
-25.2194	160.133	2.47054e-05	4.43711e-07	2.98723	0.159607	0	21.5443	FALSE
-23.738	159.772	3.75755e-05	4.69966e-07	2.98723	0.134477	0	21.5443	FALSE
-22.2563	159.421	4.81552e-05	4.91155e-07	2.98723	0.0662292	0	21.5443	FALSE
-20.7741	159.077	6.93403e-05	5.54301e-07	2.98723	0.0662292	0	21.5443	FALSE
-19.2916	158.735	8.89146e-05	5.95098e-07	2.98723	0.0662292	0	21.5443	FALSE
-17.8087	158.394	8.63984e-05	5.88454e-07	2.98723	0.0887044	0	21.5443	FALSE
-16.3256	158.054	7.14968e-05	5.4118e-07	2.98723	0.195481	0	21.5443	FALSE
-14.8422	157.721	2.75475e-05	4.2238e-07	2.98723	0.329018	0	21.5443	FALSE
-13.3586	157.396	5.68935e-06	2.82328e-07	2.98723	0.329018	0	21.5443	FALSE
-11.8749	157.055	2.92293e-06	2.73896e-07	2.98056	0.276089	0	21.5443	FALSE
-10.3909	156.732	6.99603e-06	3.0039e-07	2.98056	0.276089	0	21.5443	FALSE

## Sheet: C2_17_ClO
latitude	longitude	value	precision	convergence	quality	status	pressure_hPa	qc_good
-26.7003	160.503	1.71282e-10	1.26448e-10	1.09038	1.50165	0	21.5443	FALSE
-25.2194	160.133	2.69476e-10	1.26877e-10	1.09038	1.36987	0	21.5443	FALSE
-23.738	159.772	7.82026e-10	1.28074e-10	1.09038	1.33074	18	21.5443	FALSE
-22.2563	159.421	1.73503e-09	1.29216e-10	1.09038	1.33074	0	21.5443	FALSE
-20.7741	159.077	2.02401e-09	1.29756e-10	1.09038	1.33074	0	21.5443	FALSE
-19.2916	158.735	1.99147e-09	1.28348e-10	1.09038	1.36767	50	21.5443	FALSE
-17.8087	158.394	1.28772e-09	1.26838e-10	1.09038	1.23179	18	21.5443	FALSE
-16.3256	158.054	6.75746e-10	1.27436e-10	1.09038	1.23179	50	21.5443	FALSE
-14.8422	157.721	1.97392e-10	1.28214e-10	1.09038	1.23179	50	21.5443	FALSE
-13.3586	157.396	2.7081e-10	1.28439e-10	1.09038	1.49488	0	21.5443	FALSE
-11.8749	157.055	2.43983e-10	1.28316e-10	1.11122	1.81262	0	21.5443	FALSE
-10.3909	156.732	2.32955e-10	1.29124e-10	1.11122	1.92604	0	21.5443	FALSE

## Sheet: C1a_19_CO
latitude	longitude	value	precision	convergence	quality	status	pressure_hPa	qc_good
-29.6606	90.2002	1.57713e-08	1.0071e-08	1.01057	1.88272	0	21.5443	TRUE
-28.1807	89.8228	1.79495e-08	1.00606e-08	1.01057	1.89902	0	21.5443	TRUE
-26.7005	89.4262	1.4726e-08	1.00482e-08	1.01729	1.94893	0	21.5443	TRUE
-25.2196	89.0564	6.05284e-09	1.00928e-08	1.01729	1.78992	0	21.5443	TRUE
-23.7382	88.6951	-9.97822e-09	1.00692e-08	1.01729	1.78992	0	21.5443	TRUE
-22.2564	88.3439	-8.86653e-09	1.00803e-08	1.01729	1.78992	0	21.5443	TRUE
-20.7742	87.9998	-4.49776e-09	1.00934e-08	1.01729	1.8866	0	21.5443	TRUE
-19.2917	87.6581	-6.77449e-09	1.0116e-08	1.01729	1.9192	0	21.5443	TRUE
-17.8089	87.3166	-4.9171e-09	1.01477e-08	1.01729	2.41343	0	21.5443	TRUE
-16.3257	86.9774	6.75478e-09	1.01895e-08	1.01729	2.40636	0	21.5443	TRUE
-14.8424	86.6445	1.32538e-08	1.02291e-08	1.01729	2.31317	0	21.5443	TRUE
-13.3587	86.3187	1.76099e-08	1.02507e-08	1.01729	2.31317	0	21.5443	TRUE
-11.875	85.9786	2.21549e-08	1.02199e-08	1.00318	2.25476	0	21.5443	TRUE
-10.391	85.6561	1.7737e-08	1.01388e-08	1.00318	2.25476	0	21.5443	TRUE

[truncated: 21 more sheets: C1a_19_SO2, C1a_19_ClO_19, C2b_21, c2b_21_CO, c2b_21_ClO, c2b_21_HCHO_AOD_BrO, c2b_21_HO2, c2b_21_HCl, c2b_21_SO2, c2b_21_H2O, c2b_21_HOCl, c2b_21_O3, Jan 24, C2b_24_H2O, C2b_24_HO2, C2b_24_ClO, Jan 25, c2b_25__H2O, c2b_25_HCHO_AOD, c2b_25_HO2 …]
